# Supplementary material for: Recognizing Pattern and Rule of Mutation Signatures Corresponding to Cancer Types
Source: Front Cell Dev Biol. 2021 Aug 26;9:712931. doi: 10.3389/fcell.2021.712931 (PMC8427289; doi:10.3389/fcell.2021.712931)
Supplement: Supplementary Table 2 — RI scores of mutation types. [file Table_2.XLSX]

## Sheet: Sheet1
Rank	Feature	RI
1	ACGtoATG	0.313932
2	CCGtoCTG	0.31186
3	TCGtoTTG	0.293817
4	GCGtoGTG	0.293582
5	TCAtoTTA	0.26909
6	TCTtoTTT	0.258157
7	TCCtoTTC	0.256282
8	CCAtoCTA	0.232541
9	TCTtoTGT	0.223771
10	CCCtoCTC	0.223252
11	CCTtoCTT	0.211291
12	TCAtoTGA	0.190892
13	CCAtoCAA	0.185342
14	GCCtoGTC	0.18516
15	CCTtoCAT	0.181735
16	ACCtoATC	0.175243
17	GCTtoGTT	0.169657
18	GCAtoGAA	0.168993
19	TCTtoTAT	0.168941
20	TCCtoTAC	0.16129
21	TCAtoTAA	0.15942
22	CCCtoCAC	0.157063
23	CACtoCCC	0.152811
24	TCCtoTGC	0.150905
25	GCAtoGTA	0.147162
26	CCGtoCAG	0.144134
27	ACAtoAAA	0.143883
28	CAGtoCTG	0.141067
29	AAGtoAGG	0.139885
30	GCGtoGAG	0.13981
31	GCCtoGAC	0.137504
32	AAGtoACG	0.136685
33	ACAtoATA	0.13657
34	ACCtoAAC	0.1347
35	TATtoTGT	0.134204
36	ACTtoATT	0.130895
37	GCTtoGAT	0.128679
38	AATtoAGT	0.128438
39	CATtoCGT	0.127021
40	CAGtoCGG	0.125923
41	AACtoAGC	0.125141
42	GCCtoGGC	0.117229
43	TCGtoTAG	0.115803
44	GAGtoGGG	0.115468
45	ACGtoAAG	0.112104
46	CACtoCGC	0.111022
47	GCTtoGGT	0.110666
48	CCTtoCGT	0.110161
49	TACtoTGC	0.109463
50	GAAtoGGA	0.108516
51	ACTtoAAT	0.105666
52	AAAtoAGA	0.105001
53	AACtoACC	0.104005
54	AAAtoACA	0.0999826
55	AAGtoATG	0.0997811
56	GACtoGGC	0.0972046
57	TAAtoTTA	0.0965488
58	TCGtoTGG	0.0964802
59	TAGtoTGG	0.0956433
60	CATtoCTT	0.0954497
61	CCAtoCGA	0.0952079
62	TAAtoTGA	0.0946164
63	GATtoGGT	0.0945712
64	CACtoCTC	0.0935973
65	CAAtoCGA	0.0923673
66	ACAtoAGA	0.0890392
67	AAAtoATA	0.0886901
68	CCCtoCGC	0.088224
69	TATtoTTT	0.088073
70	GAGtoGTG	0.0880131
71	GCGtoGGG	0.0869873
72	ACCtoAGC	0.0866015
73	AATtoATT	0.0851659
74	TACtoTTC	0.0847995
75	ACTtoAGT	0.0841201
76	CCGtoCGG	0.0823783
77	GCAtoGGA	0.0816676
78	CAGtoCCG	0.0788993
79	GATtoGTT	0.0771223
80	TAGtoTTG	0.0767017
81	GACtoGCC	0.0764465
82	CAAtoCTA	0.0758454
83	GAGtoGCG	0.0747899
84	GAAtoGTA	0.0727496
85	CAAtoCCA	0.0696355
86	AATtoACT	0.0691746
87	ACGtoAGG	0.0689031
88	TACtoTCC	0.0678947
89	GAAtoGCA	0.0675348
90	GACtoGTC	0.0675088
91	AACtoATC	0.063535
92	CATtoCCT	0.0627093
93	TAAtoTCA	0.0595584
94	GATtoGCT	0.0586653
95	TATtoTCT	0.0569554
96	TAGtoTCG	0.0498998
