# Supplementary material for: Recognizing Pattern and Rule of Mutation Signatures Corresponding to Cancer Types
Source: Front Cell Dev Biol. 2021 Aug 26;9:712931. doi: 10.3389/fcell.2021.712931 (PMC8427289; doi:10.3389/fcell.2021.712931)
Supplement: Supplementary Table 3 — IFS corresponding to different numbers of features used. [file Table_3.XLSX]

## Sheet: RF
Number of features	Acute myeloid leukemia	Bladder	Breast	Carcinoid	Cervical	Chronic lymphocytic leukemia	Colorectal	Diffuse large B-cell lymphoma	Esophageal adenocarcinoma	Ewing Sarcoma	Glioblastoma multiforme	Head and neck	Kidney clear cell	Kidney papillary cell	Low-grade glioma	Lung adenocarcinoma	Lung squamous cell carcinoma	Medulloblastoma	Melanoma	Multiple myeloma	Neuroblastoma	Ovarian	Pancreas	Prostate	Rhabdoid tumor	Stomach	Thyroid	Overall accuracy	MCC
1	0	0	0	0	0	0	0.3	0	0.131579	0	0.258216	0.157576	0.099057	0.363636	0	0.327217	0	0	0	0	0	0.316754	0	0.02551	0	0.183908	0.551724	0.155602	0.0881643
2	0	0	0	0.285714	0	0.011494	0.291304	0.020408	0.144737	0.333333	0.319249	0.066667	0.028302	0.272727	0.109091	0.189602	0.056497	0.25	0.636364	0.016129	0	0.468586	0	0.040816	0	0.333333	0.344828	0.194675	0.130923
3	0.218487	0.314286	0.1	0.095238	0.15	0.045977	0.373913	0.102041	0.328947	0	0.370892	0.115152	0.084906	0	0.090909	0.159021	0.129944	0.25	0.77686	0.032258	0.016393	0.316754	0.111111	0.096939	0	0.321839	0.275862	0.224066	0.167628
4	0.252101	0.4	0.108333	0.142857	0.4	0.022989	0.378261	0.326531	0.355263	0	0.446009	0.181818	0.146226	0	0.163636	0.16208	0.141243	0.125	0.785124	0.177419	0.065574	0.246073	0.222222	0.163265	0	0.413793	0.310345	0.251729	0.199895
5	0.243697	0.514286	0.183333	0.142857	0.65	0.034483	0.508696	0.469388	0.460526	0.111111	0.544601	0.254545	0.301887	0.181818	0.290909	0.272171	0.327684	0.25	0.826446	0.193548	0.065574	0.222513	0.333333	0.219388	0	0.528736	0.275862	0.330567	0.286371
6	0.268908	0.6	0.291667	0.238095	0.7	0.091954	0.547826	0.571429	0.513158	0.444444	0.553991	0.309091	0.382075	0.181818	0.345455	0.266055	0.355932	0.25	0.842975	0.177419	0.114754	0.219895	0.555556	0.30102	0	0.494253	0.310345	0.365491	0.323836
7	0.302521	0.685714	0.358333	0.190476	0.8	0.229885	0.578261	0.591837	0.618421	0.444444	0.58216	0.339394	0.372642	0.272727	0.381818	0.296636	0.463277	0.375	0.884298	0.33871	0.163934	0.23822	0.444444	0.295918	0	0.54023	0.37931	0.405602	0.36609
8	0.319328	0.571429	0.416667	0.190476	0.85	0.264368	0.613043	0.693878	0.605263	0.333333	0.577465	0.357576	0.433962	0.272727	0.509091	0.376147	0.519774	0.25	0.900826	0.387097	0.245902	0.222513	0.555556	0.326531	0	0.574713	0.413793	0.437068	0.39989
9	0.403361	0.771429	0.466667	0.428571	0.8	0.298851	0.6	0.693878	0.631579	0.444444	0.615023	0.418182	0.433962	0.454545	0.472727	0.336391	0.525424	0.4375	0.892562	0.354839	0.344262	0.253927	0.444444	0.372449	0	0.551724	0.448276	0.45816	0.423274
10	0.403361	0.8	0.5	0.333333	0.95	0.333333	0.608696	0.632653	0.684211	0.333333	0.633803	0.412121	0.504717	0.545455	0.618182	0.406728	0.564972	0.5625	0.917355	0.435484	0.377049	0.277487	0.444444	0.408163	0	0.563218	0.482759	0.492047	0.459493
11	0.445378	0.828571	0.541667	0.52381	0.85	0.402299	0.617391	0.632653	0.723684	0.444444	0.610329	0.418182	0.551887	0.636364	0.672727	0.409786	0.59322	0.6875	0.909091	0.483871	0.360656	0.311518	0.666667	0.428571	0	0.563218	0.586207	0.514869	0.483562
12	0.445378	0.8	0.558333	0.52381	0.9	0.436782	0.621739	0.693878	0.697368	0.555556	0.629108	0.430303	0.528302	0.545455	0.672727	0.376147	0.621469	0.625	0.917355	0.516129	0.393443	0.303665	0.666667	0.44898	0.333333	0.586207	0.655172	0.519018	0.488318
13	0.495798	0.857143	0.525	0.47619	0.95	0.402299	0.604348	0.693878	0.723684	0.555556	0.638498	0.430303	0.54717	0.545455	0.745455	0.486239	0.694915	0.8125	0.92562	0.612903	0.557377	0.306283	0.666667	0.505102	0	0.666667	0.758621	0.55325	0.525172
14	0.512605	0.914286	0.575	0.571429	0.9	0.482759	0.647826	0.734694	0.723684	0.777778	0.624413	0.478788	0.561321	0.545455	0.763636	0.474006	0.655367	0.875	0.958678	0.629032	0.622951	0.280105	0.666667	0.505102	0.333333	0.655172	0.689655	0.562932	0.535493
15	0.521008	0.942857	0.591667	0.761905	0.95	0.494253	0.630435	0.77551	0.736842	0.666667	0.624413	0.448485	0.566038	0.545455	0.8	0.507645	0.694915	0.875	0.92562	0.548387	0.622951	0.329843	0.777778	0.494898	0.666667	0.643678	0.896552	0.576418	0.549795
16	0.596639	0.942857	0.641667	0.761905	0.95	0.528736	0.656522	0.755102	0.75	0.666667	0.633803	0.472727	0.542453	0.727273	0.727273	0.510703	0.672316	0.875	0.92562	0.580645	0.590164	0.342932	0.666667	0.52551	0.333333	0.643678	0.896552	0.586445	0.560389
17	0.579832	0.885714	0.608333	0.952381	0.9	0.597701	0.656522	0.836735	0.75	0.666667	0.633803	0.478788	0.589623	0.636364	0.763636	0.522936	0.672316	0.8125	0.933884	0.629032	0.704918	0.361257	0.777778	0.576531	0.666667	0.643678	0.931034	0.60408	0.579051
18	0.630252	0.914286	0.641667	0.857143	0.95	0.528736	0.678261	0.755102	0.763158	0.666667	0.690141	0.527273	0.580189	0.636364	0.781818	0.538226	0.700565	0.875	0.950413	0.612903	0.688525	0.332461	0.777778	0.586735	0.666667	0.643678	0.896552	0.613071	0.588874
19	0.613445	0.914286	0.65	0.857143	0.95	0.597701	0.7	0.836735	0.75	0.777778	0.699531	0.533333	0.584906	0.727273	0.836364	0.529052	0.734463	0.8125	0.950413	0.612903	0.786885	0.332461	0.666667	0.607143	0.666667	0.666667	0.896552	0.625173	0.601889
20	0.630252	0.942857	0.658333	0.904762	0.95	0.666667	0.708696	0.877551	0.763158	0.777778	0.661972	0.533333	0.584906	0.727273	0.818182	0.529052	0.745763	0.8125	0.933884	0.629032	0.803279	0.34555	0.777778	0.596939	0.666667	0.643678	0.896552	0.628976	0.605784
21	0.680672	0.914286	0.658333	0.904762	0.9	0.643678	0.704348	0.795918	0.776316	0.888889	0.680751	0.533333	0.613208	0.727273	0.8	0.541284	0.762712	0.9375	0.933884	0.693548	0.770492	0.34555	0.777778	0.622449	0.666667	0.689655	0.931034	0.639004	0.616707
22	0.714286	0.971429	0.625	0.904762	0.95	0.701149	0.717391	0.836735	0.736842	0.888889	0.713615	0.527273	0.613208	0.727273	0.818182	0.547401	0.734463	0.9375	0.933884	0.725806	0.754098	0.350785	0.888889	0.653061	0.666667	0.701149	0.965517	0.647994	0.626451
23	0.697479	0.971429	0.758333	0.809524	0.9	0.747126	0.747826	0.816327	0.776316	0.888889	0.70892	0.630303	0.679245	0.727273	0.836364	0.565749	0.751412	0.875	0.958678	0.677419	0.786885	0.363874	0.888889	0.637755	0.666667	0.724138	0.931034	0.671508	0.651283
24	0.773109	0.971429	0.741667	0.904762	0.95	0.770115	0.8	0.877551	0.763158	0.888889	0.732394	0.606061	0.632075	0.727273	0.854545	0.538226	0.745763	0.875	0.950413	0.677419	0.836066	0.34555	0.777778	0.688776	0.666667	0.712644	0.965517	0.675657	0.656267
25	0.781513	0.942857	0.75	0.857143	0.95	0.758621	0.726087	0.877551	0.776316	0.888889	0.7277	0.6	0.665094	0.909091	0.909091	0.541284	0.757062	0.875	0.950413	0.741935	0.803279	0.390052	0.888889	0.683673	0.666667	0.689655	0.965517	0.680152	0.660849
26	0.781513	0.971429	0.725	0.857143	0.95	0.770115	0.76087	0.836735	0.802632	1	0.7277	0.581818	0.679245	0.636364	0.872727	0.562691	0.785311	0.875	0.958678	0.758065	0.819672	0.371728	1	0.688776	0.666667	0.724138	1	0.68603	0.667086
27	0.823529	0.942857	0.708333	0.809524	0.95	0.701149	0.73913	0.877551	0.789474	1	0.732394	0.569697	0.679245	0.909091	0.872727	0.541284	0.79096	0.875	0.950413	0.693548	0.819672	0.376963	0.777778	0.663265	0.666667	0.747126	1	0.678769	0.65946
28	0.823529	0.971429	0.783333	0.761905	0.95	0.781609	0.734783	0.897959	0.842105	1	0.7277	0.587879	0.683962	0.727273	0.890909	0.535168	0.785311	1	0.950413	0.709677	0.836066	0.332461	0.888889	0.709184	0.666667	0.735632	1	0.683956	0.665928
29	0.806723	0.971429	0.733333	0.857143	0.95	0.770115	0.756522	0.857143	0.842105	0.888889	0.746479	0.606061	0.65566	0.818182	0.854545	0.541284	0.774011	0.9375	0.933884	0.774194	0.819672	0.363874	0.888889	0.709184	0.666667	0.724138	1	0.68603	0.667479
30	0.815126	0.971429	0.758333	0.904762	0.95	0.793103	0.765217	0.877551	0.868421	1	0.774648	0.581818	0.683962	0.818182	0.872727	0.538226	0.768362	1	0.942149	0.758065	0.819672	0.356021	1	0.709184	0.666667	0.724138	1	0.6926	0.674654
31	0.815126	0.971429	0.766667	0.809524	0.95	0.781609	0.76087	0.877551	0.881579	0.888889	0.741784	0.575758	0.707547	0.818182	0.909091	0.547401	0.79661	0.9375	0.942149	0.693548	0.819672	0.387435	0.888889	0.693878	0.666667	0.758621	0.965517	0.695712	0.677554
32	0.815126	0.971429	0.791667	0.809524	0.95	0.735632	0.778261	0.877551	0.855263	0.888889	0.765258	0.587879	0.735849	0.818182	0.909091	0.559633	0.785311	0.875	0.950413	0.774194	0.885246	0.395288	0.888889	0.69898	0.666667	0.793103	1	0.707123	0.689754
33	0.848739	0.971429	0.733333	0.809524	0.95	0.770115	0.773913	0.897959	0.881579	0.777778	0.746479	0.624242	0.688679	0.818182	0.854545	0.553517	0.768362	0.9375	0.950413	0.806452	0.885246	0.36911	1	0.75	0.666667	0.827586	0.965517	0.704011	0.68656
34	0.823529	0.971429	0.791667	0.761905	0.95	0.735632	0.752174	0.857143	0.855263	0.888889	0.741784	0.606061	0.693396	0.909091	0.927273	0.556575	0.751412	1	0.942149	0.758065	0.852459	0.39267	0.888889	0.72449	0.666667	0.758621	1	0.698824	0.680901
35	0.87395	0.971429	0.758333	0.761905	0.95	0.781609	0.773913	0.918367	0.855263	0.888889	0.732394	0.606061	0.731132	0.818182	0.854545	0.574924	0.80226	1	0.933884	0.790323	0.901639	0.387435	0.888889	0.760204	0.666667	0.770115	1	0.712656	0.695656
36	0.823529	0.971429	0.783333	0.857143	0.95	0.781609	0.765217	0.918367	0.828947	0.888889	0.751174	0.593939	0.707547	0.909091	0.872727	0.559633	0.774011	0.9375	0.942149	0.822581	0.885246	0.39267	0.777778	0.729592	0.666667	0.781609	0.965517	0.70574	0.688105
37	0.882353	0.942857	0.791667	0.809524	0.95	0.793103	0.795652	0.897959	0.842105	0.888889	0.769953	0.612121	0.707547	0.818182	0.909091	0.571865	0.80226	1	0.950413	0.790323	0.901639	0.413613	0.777778	0.75	0.666667	0.804598	1	0.721992	0.705677
38	0.89916	0.971429	0.766667	0.857143	0.95	0.816092	0.773913	0.877551	0.868421	0.888889	0.765258	0.624242	0.721698	0.909091	0.854545	0.568807	0.785311	1	0.950413	0.806452	0.901639	0.376963	0.888889	0.760204	0.666667	0.827586	0.965517	0.717842	0.701167
39	0.865546	0.971429	0.808333	0.809524	1	0.83908	0.786957	0.836735	0.868421	0.888889	0.737089	0.575758	0.745283	0.727273	0.872727	0.568807	0.80226	0.9375	0.942149	0.790323	0.901639	0.408377	1	0.75	0.666667	0.758621	1	0.717842	0.701275
40	0.87395	0.971429	0.783333	0.857143	0.95	0.862069	0.8	0.897959	0.868421	1	0.769953	0.618182	0.735849	0.818182	0.818182	0.574924	0.762712	1	0.966942	0.806452	0.95082	0.384817	1	0.765306	0.666667	0.758621	0.965517	0.722337	0.706077
41	0.865546	0.971429	0.791667	0.857143	0.95	0.816092	0.791304	0.897959	0.855263	0.888889	0.741784	0.606061	0.75	0.909091	0.872727	0.593272	0.79096	0.9375	0.950413	0.774194	0.934426	0.413613	1	0.765306	0.666667	0.770115	1	0.72545	0.709085
42	0.907563	0.971429	0.766667	0.857143	0.95	0.781609	0.791304	0.877551	0.842105	0.888889	0.812207	0.612121	0.773585	0.818182	0.872727	0.565749	0.79661	1	0.950413	0.870968	0.934426	0.395288	0.777778	0.780612	0.666667	0.747126	0.965517	0.72787	0.712047
43	0.890756	0.971429	0.833333	0.857143	0.95	0.804598	0.791304	0.897959	0.907895	0.888889	0.788732	0.648485	0.693396	0.909091	0.945455	0.577982	0.813559	1	0.950413	0.83871	0.918033	0.426702	1	0.780612	0.666667	0.770115	1	0.736169	0.720313
44	0.882353	0.971429	0.791667	0.952381	0.95	0.83908	0.795652	0.938776	0.881579	0.888889	0.807512	0.612121	0.683962	0.818182	0.909091	0.577982	0.80791	1	0.950413	0.83871	0.95082	0.400524	0.777778	0.795918	0.666667	0.804598	1	0.732019	0.71621
45	0.87395	0.942857	0.8	0.952381	0.95	0.83908	0.821739	0.897959	0.894737	0.888889	0.798122	0.630303	0.75	0.818182	0.945455	0.568807	0.830508	1	0.966942	0.870968	0.901639	0.376963	0.888889	0.755102	0.666667	0.781609	0.965517	0.733402	0.717868
46	0.915966	0.971429	0.816667	0.952381	1	0.827586	0.8	0.897959	0.907895	1	0.774648	0.642424	0.745283	0.909091	0.945455	0.562691	0.785311	1	0.950413	0.887097	0.95082	0.405759	0.888889	0.75	0.666667	0.804598	0.965517	0.735477	0.719903
47	0.932773	0.942857	0.866667	0.904762	1	0.827586	0.8	0.897959	0.894737	1	0.826291	0.624242	0.754717	0.909091	0.927273	0.608563	0.813559	0.9375	0.975207	0.854839	0.967213	0.36911	0.888889	0.795918	0.666667	0.816092	1	0.746542	0.731847
48	0.907563	0.971429	0.8	0.904762	1	0.816092	0.804348	0.938776	0.894737	1	0.821596	0.624242	0.768868	0.909091	0.927273	0.58104	0.79661	1	0.950413	0.822581	0.918033	0.413613	0.888889	0.77551	0.666667	0.816092	1	0.742393	0.727042
49	0.92437	0.942857	0.816667	0.952381	0.95	0.816092	0.808696	0.938776	0.881579	0.888889	0.812207	0.642424	0.759434	0.818182	0.927273	0.593272	0.830508	1	0.958678	0.83871	0.95082	0.413613	0.888889	0.785714	0.666667	0.83908	1	0.748617	0.733687
50	0.907563	0.971429	0.833333	0.904762	0.95	0.804598	0.8	0.938776	0.881579	0.888889	0.798122	0.648485	0.735849	0.818182	0.909091	0.571865	0.813559	1	0.958678	0.870968	0.934426	0.390052	1	0.785714	0.666667	0.816092	1	0.738243	0.723082
51	0.915966	0.971429	0.791667	0.904762	0.95	0.793103	0.782609	0.897959	0.907895	0.888889	0.802817	0.624242	0.726415	0.818182	0.963636	0.562691	0.80791	1	0.975207	0.83871	0.967213	0.410995	0.888889	0.790816	0.666667	0.816092	1	0.736515	0.720869
52	0.932773	0.971429	0.833333	0.904762	0.95	0.850575	0.817391	0.979592	0.881579	0.888889	0.821596	0.618182	0.726415	0.909091	0.927273	0.599388	0.836158	1	0.966942	0.83871	0.901639	0.395288	0.888889	0.816327	0.666667	0.816092	1	0.748617	0.734001
53	0.89916	0.971429	0.841667	1	0.95	0.850575	0.8	0.918367	0.921053	1	0.793427	0.618182	0.75	0.818182	0.981818	0.562691	0.824859	1	0.958678	0.903226	0.95082	0.400524	0.888889	0.831633	0.666667	0.816092	1	0.746542	0.732359
54	0.941176	0.971429	0.808333	1	0.95	0.83908	0.782609	0.938776	0.894737	0.888889	0.816901	0.660606	0.787736	0.909091	0.909091	0.565749	0.785311	1	0.966942	0.870968	0.95082	0.424084	0.888889	0.816327	0.666667	0.793103	1	0.749308	0.734669
55	0.915966	0.971429	0.841667	0.952381	0.95	0.83908	0.782609	0.959184	0.907895	0.888889	0.812207	0.6	0.783019	0.909091	0.909091	0.574924	0.813559	1	0.950413	0.903226	0.967213	0.421466	0.888889	0.80102	0.666667	0.816092	1	0.748271	0.733738
56	0.890756	0.971429	0.841667	0.952381	0.95	0.873563	0.817391	0.959184	0.921053	0.888889	0.840376	0.666667	0.735849	0.909091	0.945455	0.587156	0.80226	1	0.983471	0.83871	0.967213	0.439791	0.888889	0.831633	0.666667	0.816092	1	0.759682	0.745596
57	0.94958	0.971429	0.85	1	0.95	0.873563	0.795652	0.979592	0.907895	0.888889	0.826291	0.642424	0.745283	0.909091	0.927273	0.577982	0.79096	1	0.966942	0.870968	0.983607	0.400524	0.888889	0.80102	0.666667	0.781609	1	0.749308	0.735004
58	0.941176	0.971429	0.833333	0.952381	0.95	0.850575	0.8	0.918367	0.921053	0.888889	0.816901	0.666667	0.792453	0.909091	0.945455	0.587156	0.79661	1	0.966942	0.870968	0.983607	0.403141	0.888889	0.821429	0.666667	0.793103	1	0.754841	0.740809
59	0.915966	0.971429	0.866667	1	0.95	0.908046	0.804348	0.938776	0.881579	0.888889	0.826291	0.624242	0.825472	0.909091	0.927273	0.565749	0.779661	1	0.975207	0.887097	1	0.431937	0.888889	0.821429	0.666667	0.781609	1	0.758299	0.744235
60	0.941176	0.971429	0.858333	1	0.95	0.931034	0.826087	0.938776	0.894737	0.888889	0.816901	0.636364	0.806604	0.909091	0.927273	0.593272	0.819209	1	0.958678	0.919355	1	0.41623	1	0.821429	0.666667	0.816092	1	0.765214	0.751911
61	0.932773	0.971429	0.875	0.952381	0.95	0.850575	0.8	0.938776	0.921053	0.888889	0.798122	0.684848	0.754717	0.909091	0.927273	0.587156	0.813559	1	0.958678	0.887097	0.967213	0.41623	0.888889	0.816327	0.666667	0.804598	1	0.755533	0.741064
62	0.932773	0.942857	0.816667	1	0.95	0.931034	0.813043	0.959184	0.894737	0.888889	0.826291	0.636364	0.787736	0.909091	0.945455	0.590214	0.819209	1	0.958678	0.903226	0.967213	0.384817	0.888889	0.836735	0.666667	0.83908	1	0.757607	0.744197
63	0.94958	0.971429	0.858333	1	0.95	0.931034	0.826087	0.959184	0.881579	0.888889	0.821596	0.666667	0.740566	0.909091	0.927273	0.593272	0.80791	1	0.975207	0.887097	0.983607	0.434555	0.888889	0.826531	0.666667	0.827586	1	0.764523	0.750702
64	0.94958	0.914286	0.866667	0.904762	0.95	0.873563	0.830435	0.938776	0.907895	0.888889	0.802817	0.654545	0.759434	0.909091	0.981818	0.590214	0.841808	1	0.958678	0.919355	0.983607	0.395288	0.888889	0.821429	0.666667	0.83908	1	0.759336	0.745558
65	0.92437	0.971429	0.841667	0.952381	0.95	0.908046	0.8	0.938776	0.894737	0.888889	0.807512	0.672727	0.792453	0.909091	0.927273	0.59633	0.80791	1	0.966942	0.919355	1	0.421466	0.888889	0.846939	0.666667	0.83908	1	0.763831	0.750248
66	0.941176	0.971429	0.85	1	0.95	0.908046	0.813043	0.959184	0.894737	1	0.816901	0.660606	0.764151	0.909091	0.945455	0.58104	0.79096	1	0.950413	0.854839	0.967213	0.413613	1	0.826531	0.666667	0.827586	1	0.757261	0.743186
67	0.89916	0.942857	0.841667	0.952381	0.95	0.908046	0.813043	0.959184	0.907895	0.888889	0.821596	0.642424	0.773585	0.818182	0.963636	0.587156	0.836158	1	0.966942	0.919355	1	0.395288	0.888889	0.836735	0.666667	0.793103	1	0.757607	0.743981
68	0.932773	0.971429	0.875	1	0.95	0.896552	0.826087	0.959184	0.881579	0.888889	0.826291	0.648485	0.787736	0.909091	0.963636	0.590214	0.830508	1	0.958678	0.919355	0.983607	0.445026	0.888889	0.841837	0.666667	0.816092	1	0.770055	0.756812
69	0.92437	0.942857	0.875	1	0.95	0.954023	0.821739	0.979592	0.894737	1	0.784038	0.666667	0.820755	0.909091	0.945455	0.58104	0.830508	1	0.966942	0.870968	0.983607	0.410995	0.888889	0.826531	0.666667	0.793103	1	0.763831	0.750488
70	0.941176	0.942857	0.875	1	0.95	0.896552	0.808696	0.959184	0.894737	0.888889	0.830986	0.69697	0.787736	0.909091	0.927273	0.58104	0.830508	1	0.958678	0.903226	0.967213	0.426702	1	0.841837	0.666667	0.827586	1	0.767981	0.754721
71	0.94958	0.942857	0.875	1	0.95	0.885057	0.83913	0.938776	0.947368	1	0.830986	0.630303	0.783019	0.909091	0.945455	0.590214	0.813559	1	0.958678	0.870968	0.967213	0.376963	0.888889	0.811224	0.666667	0.827586	1	0.758299	0.744667
72	0.94958	0.942857	0.833333	1	0.95	0.885057	0.830435	0.959184	0.881579	0.888889	0.812207	0.690909	0.783019	0.909091	0.927273	0.587156	0.80226	1	0.950413	0.919355	0.967213	0.421466	0.888889	0.846939	0.666667	0.827586	1	0.763831	0.749935
73	0.92437	0.971429	0.883333	1	0.95	0.908046	0.83913	0.959184	0.881579	0.888889	0.830986	0.70303	0.787736	0.909091	0.945455	0.574924	0.824859	1	0.975207	0.903226	0.95082	0.426702	0.888889	0.811224	0.666667	0.827586	1	0.767981	0.754546
74	0.97479	0.914286	0.883333	1	0.95	0.896552	0.826087	0.959184	0.921053	1	0.84507	0.654545	0.811321	0.909091	0.981818	0.587156	0.80791	1	0.975207	0.887097	0.983607	0.434555	0.888889	0.816327	0.666667	0.816092	1	0.771784	0.758632
75	0.966387	0.971429	0.891667	1	0.95	0.896552	0.826087	0.959184	0.907895	1	0.826291	0.648485	0.764151	0.909091	0.945455	0.562691	0.841808	1	0.950413	0.935484	1	0.429319	0.888889	0.831633	0.666667	0.781609	1	0.765214	0.751877
76	0.966387	0.942857	0.85	1	0.95	0.896552	0.826087	0.918367	0.947368	0.888889	0.859155	0.648485	0.778302	0.909091	0.963636	0.602446	0.824859	1	0.958678	0.903226	0.967213	0.397906	0.888889	0.852041	0.666667	0.770115	1	0.766252	0.752835
77	0.957983	0.971429	0.841667	1	0.95	0.931034	0.826087	0.959184	0.894737	0.888889	0.779343	0.666667	0.801887	0.909091	0.945455	0.59633	0.830508	1	0.975207	0.887097	1	0.376963	0.888889	0.821429	0.666667	0.862069	1	0.761411	0.748427
78	0.94958	0.942857	0.883333	1	1	0.908046	0.834783	0.959184	0.868421	0.888889	0.812207	0.684848	0.79717	0.909091	0.927273	0.587156	0.824859	1	0.966942	0.935484	1	0.397906	0.888889	0.867347	0.666667	0.83908	1	0.769364	0.756471
79	0.97479	0.914286	0.858333	1	0.95	0.908046	0.830435	0.938776	0.921053	1	0.816901	0.690909	0.773585	0.909091	0.981818	0.617737	0.813559	1	0.950413	0.887097	1	0.405759	0.888889	0.857143	0.666667	0.804598	1	0.770055	0.756826
80	0.94958	0.885714	0.875	1	0.95	0.942529	0.834783	0.979592	0.881579	0.888889	0.840376	0.678788	0.764151	0.909091	0.963636	0.605505	0.824859	1	0.950413	0.935484	1	0.405759	0.888889	0.862245	0.666667	0.804598	1	0.770747	0.757771
81	0.94958	0.942857	0.891667	1	0.95	0.908046	0.826087	0.979592	0.934211	0.888889	0.812207	0.636364	0.816038	0.818182	1	0.58104	0.774011	1	0.983471	0.887097	0.983607	0.424084	0.888889	0.846939	0.666667	0.816092	1	0.767289	0.754119
82	0.97479	0.942857	0.875	1	0.95	0.91954	0.817391	0.938776	0.921053	0.888889	0.85446	0.660606	0.792453	0.909091	0.981818	0.599388	0.841808	1	0.966942	0.919355	0.983607	0.439791	0.888889	0.867347	0.666667	0.793103	1	0.778008	0.765299
83	0.94958	0.942857	0.891667	1	0.95	0.908046	0.830435	0.959184	0.907895	1	0.835681	0.678788	0.768868	0.909091	0.963636	0.590214	0.80791	1	0.958678	0.903226	0.983607	0.45288	0.888889	0.836735	0.666667	0.816092	1	0.772822	0.759338
84	0.991597	0.942857	0.866667	1	0.95	0.873563	0.808696	0.959184	0.934211	0.888889	0.830986	0.672727	0.806604	0.909091	0.981818	0.590214	0.830508	1	0.966942	0.935484	0.967213	0.413613	0.888889	0.857143	0.666667	0.804598	1	0.771438	0.758766
85	0.966387	1	0.925	1	0.95	0.931034	0.826087	0.959184	0.921053	0.888889	0.830986	0.672727	0.768868	0.909091	0.963636	0.605505	0.819209	1	0.966942	0.935484	0.983607	0.405759	0.888889	0.826531	0.666667	0.850575	1	0.772822	0.760002
86	0.941176	0.971429	0.891667	1	0.95	0.91954	0.821739	0.979592	0.921053	0.888889	0.859155	0.648485	0.79717	0.818182	0.981818	0.58104	0.819209	1	0.958678	0.951613	0.983607	0.400524	0.888889	0.831633	0.666667	0.816092	1	0.768326	0.755482
87	0.966387	1	0.883333	1	0.95	0.908046	0.843478	0.959184	0.894737	0.888889	0.849765	0.678788	0.792453	0.909091	0.981818	0.58104	0.80791	1	0.958678	0.935484	0.983607	0.439791	0.888889	0.877551	0.666667	0.816092	1	0.778008	0.765371
88	0.97479	0.971429	0.891667	1	0.95	0.91954	0.808696	0.938776	0.921053	0.888889	0.826291	0.69697	0.783019	0.909091	0.945455	0.59633	0.80226	1	0.958678	0.935484	0.967213	0.400524	0.888889	0.836735	0.666667	0.83908	1	0.767981	0.755209
89	0.966387	0.971429	0.883333	1	0.95	0.942529	0.804348	0.918367	0.947368	0.888889	0.812207	0.636364	0.811321	0.818182	1	0.587156	0.79661	1	0.958678	0.951613	0.967213	0.405759	0.888889	0.841837	0.666667	0.816092	1	0.76556	0.752542
90	0.966387	0.971429	0.883333	1	0.95	0.931034	0.817391	0.959184	0.907895	0.888889	0.85446	0.654545	0.787736	0.909091	0.963636	0.587156	0.836158	1	0.966942	0.935484	0.983607	0.431937	0.888889	0.872449	0.666667	0.804598	1	0.775934	0.763284
91	0.97479	0.942857	0.858333	1	0.95	0.908046	0.83913	0.959184	0.894737	0.888889	0.849765	0.642424	0.801887	0.909091	1	0.590214	0.80226	1	0.975207	0.903226	0.983607	0.413613	0.888889	0.862245	0.666667	0.827586	1	0.771784	0.759144
92	0.966387	1	0.891667	1	0.95	0.942529	0.847826	1	0.907895	0.888889	0.816901	0.672727	0.820755	0.909091	0.945455	0.605505	0.819209	1	0.966942	0.903226	0.983607	0.41623	1	0.867347	0.666667	0.770115	1	0.777663	0.76525
93	0.966387	0.942857	0.875	1	0.95	0.91954	0.847826	0.938776	0.894737	1	0.84507	0.684848	0.783019	0.909091	1	0.584098	0.813559	1	0.950413	0.919355	1	0.421466	0.888889	0.826531	0.666667	0.827586	1	0.77213	0.758904
94	0.983193	0.914286	0.858333	1	0.95	0.91954	0.8	0.938776	0.921053	0.888889	0.86385	0.690909	0.764151	0.909091	1	0.58104	0.824859	1	0.975207	0.935484	1	0.437173	0.888889	0.831633	0.666667	0.827586	1	0.772822	0.759829
95	0.97479	0.971429	0.883333	1	0.95	0.896552	0.813043	1	0.921053	0.888889	0.835681	0.690909	0.768868	0.909091	0.963636	0.623853	0.80791	1	0.950413	0.935484	1	0.41623	0.888889	0.867347	0.666667	0.862069	1	0.776625	0.763734
96	0.983193	0.971429	0.841667	1	0.95	0.91954	0.808696	0.897959	0.907895	1	0.835681	0.70303	0.830189	0.909091	0.981818	0.626911	0.80226	1	0.933884	0.951613	0.983607	0.463351	0.888889	0.862245	0.666667	0.850575	1	0.784232	0.771693

## Sheet: RIPPER
Number of features	Acute myeloid leukemia	Bladder	Breast	Carcinoid	Cervical	Chronic lymphocytic leukemia	Colorectal	Diffuse large B-cell lymphoma	Esophageal adenocarcinoma	Ewing Sarcoma	Glioblastoma multiforme	Head and neck	Kidney clear cell	Kidney papillary cell	Low-grade glioma	Lung adenocarcinoma	Lung squamous cell carcinoma	Medulloblastoma	Melanoma	Multiple myeloma	Neuroblastoma	Ovarian	Pancreas	Prostate	Rhabdoid tumor	Stomach	Thyroid	Overall accuracy	MCC
1	0	0	0	0	0.65	0.275862	0.008696	0	0	0	0	0	0	0	0	0	0	0	0	0	0	0	0	0	0	0.206897	0	0.01971	0.00894771
2	0	0	0	0	0	0	0.121739	0	0.092105	0.222222	0.333333	0	0.146226	0	0.036364	0	0	0.0625	0.603306	0	0.081967	0.390052	0	0	0.333333	0.206897	0	0.134163	0.0743927
3	0	0.171429	0.008333	0	0.1	0	0.113043	0.061224	0.171053	0	0.309859	0	0.226415	0	0	0.088685	0	0	0.719008	0	0	0.691099	0	0	0	0.206897	0	0.194675	0.115776
4	0	0.285714	0.008333	0	0.3	0	0.130435	0.142857	0.184211	0	0.333333	0	0.283019	0	0.036364	0	0	0	0.768595	0	0	0.573298	0.333333	0.015306	0	0.218391	0.206897	0.188105	0.119951
5	0.02521	0.371429	0.033333	0	0.35	0.011494	0.26087	0.142857	0.144737	0.111111	0.408451	0.054545	0.188679	0.090909	0.090909	0.027523	0.050847	0.4375	0.752066	0.016129	0	0.617801	0.222222	0.010204	0	0.218391	0.068966	0.216805	0.159692
6	0.117647	0.257143	0.125	0.095238	0.55	0.011494	0.23913	0.22449	0.197368	0.333333	0.389671	0.042424	0.042453	0.090909	0.109091	0.015291	0.050847	0.1875	0.768595	0	0.016393	0.560209	0.444444	0.020408	0	0.218391	0.241379	0.207815	0.153535
7	0.117647	0.428571	0.108333	0.047619	0.6	0.011494	0.330435	0.142857	0.223684	0.111111	0.413146	0.054545	0.150943	0.363636	0.218182	0.042813	0.101695	0.1875	0.842975	0.016129	0.065574	0.41623	0.444444	0.040816	0.333333	0.264368	0.448276	0.22545	0.186153
8	0.201681	0.371429	0.15	0.190476	0.65	0.011494	0.265217	0.244898	0.236842	0.222222	0.41784	0.072727	0.146226	0.363636	0.236364	0.17737	0.19774	0.5	0.859504	0.080645	0.065574	0.327225	0.333333	0.122449	0.333333	0.298851	0.37931	0.248617	0.212788
9	0.201681	0.571429	0.166667	0.238095	0.5	0.114943	0.317391	0.183673	0.25	0.222222	0.43662	0.109091	0.117925	0.454545	0.254545	0.137615	0.338983	0.25	0.867769	0.064516	0.065574	0.269634	0.333333	0.163265	0	0.356322	0.448276	0.259682	0.219672
10	0.134454	0.542857	0.175	0.190476	0.6	0.229885	0.326087	0.265306	0.236842	0.222222	0.399061	0.10303	0.146226	0.363636	0.254545	0.220183	0.293785	0.25	0.884298	0.048387	0.04918	0.10733	0.444444	0.107143	0.333333	0.333333	0.310345	0.24101	0.207703
11	0.159664	0.428571	0.166667	0.142857	0.7	0.37931	0.373913	0.265306	0.25	0.111111	0.42723	0.121212	0.169811	0.272727	0.218182	0.223242	0.355932	0.5	0.884298	0.177419	0.131148	0.109948	0.333333	0.035714	0	0.367816	0.275862	0.258299	0.230181
12	0.193277	0.485714	0.15	0.190476	0.65	0.149425	0.365217	0.44898	0.315789	0.111111	0.446009	0.109091	0.193396	0.272727	0.218182	0.204893	0.316384	0.4375	0.859504	0.193548	0.04918	0.049738	0.333333	0.234694	0.333333	0.321839	0.344828	0.257261	0.232499
13	0.218487	0.685714	0.183333	0.190476	0.65	0.126437	0.426087	0.204082	0.263158	0.333333	0.43662	0.145455	0.141509	0.363636	0.2	0.333333	0.378531	0.5	0.892562	0.080645	0.213115	0.157068	0.333333	0.280612	0.333333	0.310345	0.37931	0.297372	0.263102
14	0.201681	0.714286	0.225	0.190476	0.45	0.149425	0.465217	0.326531	0.276316	0.111111	0.431925	0.115152	0.330189	0.454545	0.254545	0.363914	0.418079	0.375	0.884298	0.048387	0.278689	0.060209	0.444444	0.163265	0	0.367816	0.37931	0.302559	0.271644
15	0.184874	0.542857	0.183333	0.190476	0.65	0.057471	0.395652	0.346939	0.328947	0.111111	0.441315	0.121212	0.216981	0.363636	0.272727	0.345566	0.502825	0.625	0.867769	0.080645	0.295082	0.141361	0.333333	0.25	0.333333	0.390805	0.517241	0.309129	0.273281
16	0.226891	0.6	0.175	0.142857	0.85	0.103448	0.395652	0.346939	0.394737	0.333333	0.389671	0.157576	0.245283	0.181818	0.309091	0.357798	0.468927	0.5	0.834711	0.145161	0.295082	0.10733	0.444444	0.122449	0	0.298851	0.344828	0.297372	0.270254
17	0.243697	0.571429	0.233333	0.333333	0.75	0.321839	0.404348	0.306122	0.315789	0.555556	0.370892	0.193939	0.193396	0.636364	0.290909	0.363914	0.457627	0.75	0.900826	0.112903	0.245902	0.143979	0.444444	0.127551	0.333333	0.321839	0.37931	0.313278	0.28387
18	0.243697	0.571429	0.25	0.238095	0.9	0.126437	0.417391	0.530612	0.236842	0.333333	0.460094	0.139394	0.25	0.272727	0.418182	0.373089	0.502825	0.375	0.909091	0.193548	0.47541	0.128272	0.222222	0.219388	0.333333	0.275862	0.517241	0.331259	0.297524
19	0.302521	0.628571	0.175	0.428571	0.55	0.126437	0.382609	0.367347	0.276316	0.333333	0.469484	0.145455	0.320755	0.363636	0.490909	0.391437	0.474576	0.6875	0.867769	0.129032	0.442623	0.096859	0.777778	0.214286	0.333333	0.356322	0.413793	0.330567	0.304071
20	0.226891	0.657143	0.208333	0.47619	0.6	0.114943	0.465217	0.408163	0.263158	0.333333	0.483568	0.2	0.25	0.363636	0.436364	0.360856	0.457627	0.375	0.867769	0.193548	0.459016	0.094241	0.333333	0.209184	0.666667	0.264368	0.517241	0.326418	0.295321
21	0.243697	0.485714	0.158333	0.238095	0.8	0.16092	0.434783	0.265306	0.328947	0.555556	0.43662	0.206061	0.20283	0.363636	0.6	0.382263	0.548023	0.5	0.859504	0.16129	0.459016	0.104712	0.222222	0.229592	0	0.37931	0.517241	0.330913	0.301628
22	0.285714	0.685714	0.175	0.238095	0.55	0.08046	0.465217	0.326531	0.342105	0.444444	0.502347	0.181818	0.278302	0.636364	0.472727	0.406728	0.502825	0.25	0.859504	0.177419	0.508197	0.075916	0.333333	0.295918	0	0.413793	0.586207	0.345436	0.314408
23	0.352941	0.6	0.3	0.428571	0.55	0.252874	0.421739	0.428571	0.368421	0.555556	0.483568	0.193939	0.316038	0.545455	0.454545	0.382263	0.525424	0.625	0.826446	0.241935	0.459016	0.123037	0.111111	0.255102	0.666667	0.413793	0.586207	0.362725	0.332637
24	0.352941	0.571429	0.325	0.47619	0.8	0.183908	0.408696	0.326531	0.342105	0.555556	0.450704	0.175758	0.363208	0.454545	0.381818	0.406728	0.548023	0.5	0.876033	0.225806	0.508197	0.102094	0.333333	0.183673	0.333333	0.402299	0.517241	0.356155	0.328131
25	0.428571	0.657143	0.408333	0.428571	0.6	0.287356	0.46087	0.469388	0.302632	0.555556	0.450704	0.187879	0.212264	0.727273	0.327273	0.452599	0.559322	0.5625	0.859504	0.193548	0.557377	0.099476	0.333333	0.229592	0	0.333333	0.586207	0.36722	0.338144
26	0.378151	0.657143	0.383333	0.47619	0.8	0.218391	0.391304	0.408163	0.381579	0.222222	0.431925	0.212121	0.264151	0.454545	0.436364	0.443425	0.564972	0.5	0.892562	0.145161	0.508197	0.141361	0.222222	0.127551	0.333333	0.471264	0.586207	0.364108	0.337415
27	0.403361	0.628571	0.375	0.380952	0.65	0.333333	0.378261	0.44898	0.342105	0.666667	0.483568	0.206061	0.316038	0.454545	0.454545	0.434251	0.610169	0.375	0.834711	0.193548	0.508197	0.151832	0.333333	0.153061	0	0.390805	0.689655	0.375173	0.344921
28	0.420168	0.628571	0.366667	0.238095	0.8	0.183908	0.417391	0.346939	0.447368	0.333333	0.483568	0.175758	0.330189	0.636364	0.218182	0.443425	0.519774	0.625	0.85124	0.225806	0.47541	0.17801	0.333333	0.209184	0.333333	0.402299	0.62069	0.374481	0.339115
29	0.420168	0.6	0.383333	0.380952	0.8	0.287356	0.391304	0.367347	0.5	0.444444	0.483568	0.2	0.301887	0.454545	0.327273	0.41896	0.497175	0.5	0.876033	0.290323	0.52459	0.17801	0.444444	0.397959	0.666667	0.298851	0.62069	0.388658	0.351418
30	0.369748	0.628571	0.4	0.619048	0.75	0.310345	0.43913	0.367347	0.381579	0.555556	0.460094	0.212121	0.278302	0.727273	0.381818	0.415902	0.514124	0.4375	0.85124	0.193548	0.491803	0.102094	0.333333	0.27551	0	0.195402	0.517241	0.363071	0.331114
31	0.436975	0.542857	0.35	0.571429	0.7	0.172414	0.343478	0.408163	0.407895	0.444444	0.483568	0.163636	0.278302	0.909091	0.436364	0.409786	0.559322	0.3125	0.876033	0.193548	0.557377	0.167539	0.555556	0.270408	0.666667	0.367816	0.758621	0.373098	0.34285
32	0.453782	0.571429	0.383333	0.47619	0.65	0.264368	0.43913	0.387755	0.592105	0.444444	0.558685	0.218182	0.29717	0.636364	0.472727	0.440367	0.621469	0.25	0.867769	0.129032	0.508197	0.167539	0.666667	0.209184	0	0.344828	0.517241	0.395574	0.363864
33	0.369748	0.628571	0.383333	0.47619	0.65	0.264368	0.426087	0.326531	0.539474	0.555556	0.544601	0.218182	0.391509	0.636364	0.309091	0.437309	0.497175	0.5625	0.834711	0.241935	0.590164	0.17801	0.555556	0.142857	0	0.448276	0.517241	0.388658	0.356168
34	0.445378	0.685714	0.391667	0.380952	0.8	0.310345	0.404348	0.387755	0.618421	0.777778	0.530516	0.224242	0.283019	0.727273	0.436364	0.480122	0.474576	0.625	0.859504	0.258065	0.508197	0.235602	0.444444	0.25	0.333333	0.333333	0.551724	0.405947	0.373032
35	0.462185	0.571429	0.441667	0.52381	0.65	0.218391	0.43913	0.306122	0.605263	0.222222	0.478873	0.230303	0.353774	0.727273	0.472727	0.422018	0.564972	0.375	0.826446	0.209677	0.557377	0.185864	0.444444	0.19898	0	0.321839	0.62069	0.392462	0.359961
36	0.394958	0.571429	0.466667	0.428571	0.65	0.321839	0.452174	0.44898	0.578947	0.666667	0.525822	0.236364	0.259434	0.454545	0.454545	0.443425	0.508475	0.3125	0.876033	0.209677	0.47541	0.212042	0	0.229592	0	0.37931	0.551724	0.396957	0.367946
37	0.428571	0.857143	0.4	0.52381	0.75	0.321839	0.452174	0.469388	0.526316	0.555556	0.464789	0.230303	0.339623	0.636364	0.418182	0.431193	0.519774	0.5625	0.859504	0.225806	0.459016	0.240838	0.222222	0.229592	0	0.344828	0.586207	0.403873	0.370292
38	0.411765	0.714286	0.358333	0.47619	0.7	0.264368	0.417391	0.244898	0.552632	0.444444	0.474178	0.236364	0.292453	0.636364	0.490909	0.434251	0.536723	0.625	0.900826	0.193548	0.508197	0.230366	0.333333	0.290816	0	0.287356	0.482759	0.394191	0.36168
39	0.352941	0.542857	0.458333	0.47619	0.7	0.333333	0.443478	0.367347	0.526316	0.555556	0.469484	0.272727	0.339623	0.545455	0.509091	0.455657	0.587571	0.375	0.909091	0.209677	0.508197	0.185864	0	0.173469	0.333333	0.413793	0.724138	0.401452	0.369897
40	0.361345	0.628571	0.466667	0.47619	0.65	0.287356	0.447826	0.408163	0.552632	0.444444	0.460094	0.206061	0.20283	0.727273	0.436364	0.440367	0.548023	0.3125	0.884298	0.129032	0.491803	0.209424	0.444444	0.244898	0.666667	0.425287	0.586207	0.388658	0.355542
41	0.411765	0.628571	0.458333	0.428571	0.7	0.402299	0.456522	0.346939	0.552632	0.555556	0.478873	0.242424	0.292453	0.363636	0.490909	0.455657	0.559322	0.5625	0.884298	0.241935	0.704918	0.15445	0.444444	0.219388	0	0.45977	0.689655	0.406639	0.377395
42	0.428571	0.628571	0.458333	0.52381	0.7	0.333333	0.465217	0.428571	0.592105	0.777778	0.600939	0.272727	0.415094	0.545455	0.436364	0.431193	0.485876	0.375	0.867769	0.241935	0.491803	0.222513	0.555556	0.204082	0	0.413793	0.586207	0.421508	0.387818
43	0.453782	0.542857	0.408333	0.571429	0.6	0.218391	0.443478	0.346939	0.605263	0.444444	0.58216	0.30303	0.301887	0.545455	0.272727	0.400612	0.559322	0.625	0.892562	0.225806	0.590164	0.191099	0.444444	0.295918	0	0.471264	0.551724	0.409059	0.380226
44	0.394958	0.657143	0.441667	0.52381	0.55	0.241379	0.473913	0.44898	0.539474	0.555556	0.549296	0.254545	0.268868	0.545455	0.345455	0.440367	0.553672	0.6875	0.867769	0.33871	0.557377	0.175393	0.666667	0.219388	0	0.344828	0.586207	0.401107	0.374063
45	0.453782	0.571429	0.45	0.571429	0.65	0.241379	0.53913	0.428571	0.592105	0.444444	0.521127	0.206061	0.240566	0.636364	0.4	0.46789	0.576271	0.5625	0.826446	0.209677	0.557377	0.198953	0.555556	0.234694	0	0.333333	0.655172	0.407676	0.376569
46	0.478992	0.628571	0.375	0.666667	0.6	0.298851	0.495652	0.346939	0.539474	0.666667	0.56338	0.254545	0.311321	0.636364	0.454545	0.412844	0.548023	0.5	0.85124	0.209677	0.639344	0.212042	0.333333	0.346939	0	0.298851	0.551724	0.415975	0.381738
47	0.462185	0.514286	0.441667	0.47619	0.75	0.425287	0.469565	0.367347	0.539474	0.555556	0.530516	0.236364	0.240566	0.636364	0.418182	0.449541	0.621469	0.3125	0.884298	0.274194	0.52459	0.17801	0.555556	0.27551	0	0.425287	0.551724	0.411826	0.380949
48	0.411765	0.657143	0.491667	0.666667	0.6	0.298851	0.421739	0.367347	0.578947	0.666667	0.483568	0.266667	0.311321	0.727273	0.509091	0.477064	0.508475	0.625	0.876033	0.209677	0.540984	0.256545	0.555556	0.27551	0.333333	0.356322	0.551724	0.418396	0.384808
49	0.537815	0.571429	0.383333	0.47619	0.6	0.298851	0.413043	0.326531	0.552632	0.777778	0.539906	0.309091	0.278302	0.727273	0.490909	0.461774	0.502825	0.5625	0.809917	0.241935	0.57377	0.23822	0.333333	0.204082	0.333333	0.390805	0.551724	0.408022	0.377227
50	0.504202	0.6	0.416667	0.333333	0.7	0.310345	0.430435	0.387755	0.5	0.666667	0.57277	0.218182	0.311321	0.636364	0.490909	0.46789	0.491525	0.1875	0.818182	0.274194	0.557377	0.15445	0.555556	0.204082	0.333333	0.402299	0.586207	0.397303	0.369344
51	0.478992	0.514286	0.366667	0.47619	0.75	0.321839	0.465217	0.44898	0.513158	0.666667	0.558685	0.266667	0.415094	0.454545	0.436364	0.464832	0.502825	0.375	0.892562	0.354839	0.57377	0.225131	0.333333	0.280612	0.333333	0.413793	0.62069	0.427732	0.392747
52	0.369748	0.6	0.508333	0.571429	0.6	0.321839	0.434783	0.428571	0.618421	0.444444	0.544601	0.230303	0.245283	0.545455	0.4	0.415902	0.581921	0.375	0.818182	0.258065	0.557377	0.185864	0.666667	0.280612	0.333333	0.333333	0.482759	0.399032	0.364025
53	0.487395	0.514286	0.433333	0.47619	0.75	0.275862	0.413043	0.387755	0.513158	0.555556	0.535211	0.315152	0.353774	0.818182	0.4	0.431193	0.576271	0.4375	0.826446	0.322581	0.540984	0.227749	0.666667	0.331633	0.333333	0.37931	0.689655	0.422545	0.39032
54	0.470588	0.628571	0.441667	0.428571	0.6	0.252874	0.469565	0.428571	0.631579	0.666667	0.549296	0.254545	0.29717	0.818182	0.472727	0.446483	0.491525	0.1875	0.809917	0.322581	0.47541	0.193717	0.333333	0.27551	0.666667	0.413793	0.655172	0.409751	0.374482
55	0.436975	0.657143	0.425	0.428571	0.75	0.333333	0.46087	0.387755	0.526316	0.555556	0.544601	0.236364	0.330189	0.454545	0.490909	0.431193	0.536723	0.375	0.859504	0.33871	0.52459	0.198953	0.555556	0.265306	0.333333	0.310345	0.551724	0.408714	0.376787
56	0.478992	0.6	0.425	0.428571	0.75	0.264368	0.447826	0.408163	0.513158	0.666667	0.553991	0.242424	0.273585	0.545455	0.509091	0.455657	0.519774	0.4375	0.826446	0.274194	0.557377	0.298429	0.444444	0.219388	0.666667	0.390805	0.62069	0.417704	0.383293
57	0.621849	0.628571	0.358333	0.571429	0.9	0.287356	0.452174	0.326531	0.552632	0.333333	0.57277	0.248485	0.34434	0.909091	0.381818	0.41896	0.564972	0.4375	0.809917	0.241935	0.57377	0.212042	0.444444	0.311224	0.666667	0.37931	0.758621	0.422199	0.388034
58	0.579832	0.571429	0.383333	0.571429	0.7	0.356322	0.421739	0.408163	0.539474	0.666667	0.558685	0.284848	0.29717	0.727273	0.527273	0.434251	0.491525	0.4375	0.859504	0.258065	0.606557	0.157068	0.222222	0.270408	0.666667	0.402299	0.482759	0.408368	0.381298
59	0.579832	0.742857	0.416667	0.333333	0.65	0.402299	0.46087	0.408163	0.5	0.666667	0.57277	0.272727	0.382075	0.545455	0.436364	0.440367	0.474576	0.375	0.826446	0.370968	0.57377	0.136126	0.333333	0.316327	0.666667	0.402299	0.62069	0.419087	0.389154
60	0.630252	0.628571	0.516667	0.52381	0.7	0.344828	0.478261	0.44898	0.552632	0.222222	0.502347	0.260606	0.306604	0.636364	0.472727	0.41896	0.485876	0.5625	0.818182	0.322581	0.57377	0.198953	0.555556	0.270408	0.333333	0.413793	0.482759	0.41805	0.386422
61	0.613445	0.771429	0.408333	0.52381	0.85	0.344828	0.482609	0.530612	0.513158	0.333333	0.568075	0.272727	0.311321	0.545455	0.454545	0.437309	0.502825	0.375	0.92562	0.322581	0.540984	0.298429	0.444444	0.265306	0.666667	0.413793	0.758621	0.443292	0.408213
62	0.563025	0.628571	0.408333	0.380952	0.7	0.367816	0.43913	0.489796	0.578947	0.777778	0.568075	0.2	0.292453	0.636364	0.454545	0.415902	0.536723	0.4375	0.768595	0.322581	0.639344	0.17801	0.555556	0.316327	0.333333	0.37931	0.586207	0.412172	0.381898
63	0.579832	0.714286	0.375	0.52381	0.45	0.252874	0.434783	0.408163	0.5	0.555556	0.568075	0.266667	0.226415	0.636364	0.472727	0.480122	0.440678	0.3125	0.818182	0.258065	0.459016	0.196335	0.444444	0.362245	0.666667	0.471264	0.517241	0.408368	0.376099
64	0.605042	0.657143	0.45	0.52381	0.75	0.367816	0.46087	0.408163	0.578947	0.333333	0.521127	0.230303	0.316038	0.636364	0.527273	0.486239	0.480226	0.4375	0.793388	0.354839	0.540984	0.295812	0.555556	0.234694	0.666667	0.425287	0.655172	0.434302	0.398729
65	0.596639	0.685714	0.483333	0.47619	0.7	0.275862	0.465217	0.489796	0.657895	0.333333	0.57277	0.272727	0.268868	0.636364	0.545455	0.41896	0.508475	0.5625	0.867769	0.290323	0.590164	0.201571	0.666667	0.285714	0.666667	0.390805	0.689655	0.427386	0.400404
66	0.630252	0.8	0.408333	0.52381	0.6	0.448276	0.452174	0.408163	0.513158	0.777778	0.539906	0.254545	0.301887	0.727273	0.345455	0.391437	0.497175	0.5	0.867769	0.354839	0.639344	0.172775	0.444444	0.306122	0.666667	0.390805	0.793103	0.418741	0.388193
67	0.613445	0.514286	0.5	0.619048	0.8	0.356322	0.465217	0.469388	0.565789	0.888889	0.544601	0.242424	0.273585	0.454545	0.454545	0.385321	0.59322	0.5	0.867769	0.290323	0.557377	0.193717	0.555556	0.331633	0.333333	0.367816	0.689655	0.424965	0.398858
68	0.554622	0.657143	0.483333	0.52381	0.75	0.333333	0.469565	0.326531	0.5	0.555556	0.521127	0.272727	0.264151	0.363636	0.527273	0.41896	0.514124	0.625	0.876033	0.306452	0.57377	0.188482	0.444444	0.244898	0.666667	0.356322	0.689655	0.411134	0.381618
69	0.546218	0.628571	0.458333	0.571429	0.7	0.425287	0.443478	0.387755	0.526316	0.666667	0.549296	0.321212	0.287736	0.636364	0.490909	0.461774	0.463277	0.5625	0.809917	0.322581	0.622951	0.222513	0.444444	0.22449	0.666667	0.37931	0.689655	0.422891	0.390925
70	0.613445	0.542857	0.475	0.761905	0.8	0.402299	0.495652	0.428571	0.5	0.333333	0.549296	0.248485	0.212264	0.727273	0.472727	0.461774	0.508475	0.75	0.909091	0.306452	0.606557	0.170157	0.555556	0.219388	0.666667	0.367816	0.62069	0.419433	0.391488
71	0.672269	0.571429	0.425	0.666667	0.65	0.367816	0.46087	0.367347	0.565789	0.555556	0.516432	0.248485	0.330189	0.727273	0.509091	0.425076	0.564972	0.5	0.809917	0.306452	0.57377	0.151832	0.333333	0.209184	0.333333	0.402299	0.724138	0.4139	0.386842
72	0.630252	0.571429	0.441667	0.52381	0.6	0.298851	0.469565	0.408163	0.592105	0.666667	0.535211	0.260606	0.29717	0.636364	0.4	0.437309	0.525424	0.5	0.892562	0.290323	0.590164	0.21466	0.333333	0.311224	0.666667	0.37931	0.724138	0.426349	0.393051
73	0.554622	0.714286	0.366667	0.571429	0.55	0.310345	0.43913	0.408163	0.618421	0.666667	0.568075	0.284848	0.358491	0.363636	0.381818	0.46789	0.508475	0.5625	0.859504	0.290323	0.52459	0.172775	0.666667	0.234694	0.666667	0.45977	0.551724	0.418396	0.385255
74	0.579832	0.628571	0.433333	0.619048	0.75	0.37931	0.465217	0.408163	0.539474	0.555556	0.600939	0.260606	0.363208	0.727273	0.527273	0.437309	0.564972	0.5625	0.842975	0.209677	0.540984	0.193717	0.333333	0.280612	0.666667	0.356322	0.724138	0.431535	0.399811
75	0.537815	0.742857	0.458333	0.428571	0.6	0.287356	0.469565	0.510204	0.552632	0.333333	0.558685	0.260606	0.316038	0.636364	0.509091	0.434251	0.525424	0.5	0.801653	0.322581	0.57377	0.232984	0.444444	0.321429	0.666667	0.413793	0.655172	0.429115	0.396964
76	0.655462	0.657143	0.433333	0.571429	0.65	0.333333	0.521739	0.367347	0.552632	0.555556	0.549296	0.266667	0.287736	0.818182	0.454545	0.412844	0.548023	0.5625	0.834711	0.354839	0.57377	0.212042	0.666667	0.255102	0.666667	0.448276	0.551724	0.429115	0.39627
77	0.647059	0.514286	0.466667	0.47619	0.85	0.413793	0.456522	0.489796	0.421053	0.888889	0.530516	0.29697	0.339623	0.636364	0.436364	0.397554	0.587571	0.4375	0.842975	0.354839	0.655738	0.146597	0.333333	0.280612	0.333333	0.425287	0.655172	0.423237	0.396105
78	0.571429	0.457143	0.45	0.619048	0.65	0.448276	0.434783	0.367347	0.526316	0.333333	0.577465	0.290909	0.311321	0.545455	0.381818	0.495413	0.542373	0.375	0.818182	0.258065	0.557377	0.230366	0.333333	0.280612	0.333333	0.344828	0.724138	0.428423	0.39607
79	0.579832	0.8	0.391667	0.52381	0.65	0.37931	0.434783	0.408163	0.552632	0.666667	0.600939	0.321212	0.264151	0.636364	0.454545	0.437309	0.581921	0.4375	0.818182	0.274194	0.655738	0.235602	0.555556	0.306122	0.333333	0.390805	0.724138	0.434993	0.403475
80	0.554622	0.514286	0.441667	0.428571	0.6	0.356322	0.504348	0.44898	0.473684	0.777778	0.596244	0.290909	0.283019	0.363636	0.381818	0.452599	0.587571	0.5625	0.760331	0.467742	0.655738	0.222513	0.555556	0.30102	0.333333	0.37931	0.724138	0.434302	0.401916
81	0.663866	0.542857	0.466667	0.571429	0.5	0.436782	0.478261	0.44898	0.565789	0.444444	0.56338	0.278788	0.245283	0.363636	0.4	0.422018	0.548023	0.5625	0.859504	0.370968	0.639344	0.196335	0.666667	0.270408	0.666667	0.413793	0.62069	0.427732	0.396184
82	0.605042	0.685714	0.408333	0.47619	0.65	0.367816	0.456522	0.510204	0.578947	0.555556	0.586854	0.30303	0.320755	0.545455	0.472727	0.461774	0.508475	0.25	0.85124	0.354839	0.47541	0.191099	0.333333	0.260204	0.666667	0.333333	0.689655	0.425657	0.396
83	0.672269	0.542857	0.45	0.47619	0.65	0.356322	0.430435	0.44898	0.552632	0.222222	0.530516	0.284848	0.278302	0.636364	0.418182	0.455657	0.497175	0.125	0.867769	0.322581	0.688525	0.225131	0.444444	0.290816	0.333333	0.344828	0.793103	0.42462	0.394565
84	0.588235	0.628571	0.466667	0.571429	0.8	0.425287	0.417391	0.387755	0.539474	0.888889	0.558685	0.315152	0.320755	0.454545	0.6	0.455657	0.531073	0.5	0.818182	0.306452	0.622951	0.185864	0	0.372449	0.333333	0.333333	0.689655	0.433956	0.402226
85	0.647059	0.6	0.441667	0.47619	0.75	0.390805	0.456522	0.530612	0.539474	0.555556	0.568075	0.321212	0.306604	0.545455	0.436364	0.431193	0.536723	0.625	0.842975	0.419355	0.590164	0.170157	0.666667	0.234694	0.666667	0.425287	0.586207	0.428423	0.399591
86	0.605042	0.571429	0.483333	0.619048	0.75	0.356322	0.417391	0.469388	0.565789	0.555556	0.56338	0.284848	0.306604	0.636364	0.563636	0.443425	0.463277	0.375	0.826446	0.33871	0.57377	0.191099	0.444444	0.311224	0.666667	0.367816	0.689655	0.424274	0.394074
87	0.621849	0.657143	0.408333	0.52381	0.6	0.390805	0.417391	0.489796	0.473684	0.555556	0.591549	0.315152	0.25	0.545455	0.563636	0.406728	0.508475	0.3125	0.826446	0.225806	0.57377	0.196335	0.444444	0.285714	0.333333	0.367816	0.586207	0.412863	0.380021
88	0.596639	0.6	0.441667	0.571429	0.7	0.321839	0.473913	0.408163	0.657895	0.444444	0.549296	0.284848	0.301887	0.727273	0.363636	0.382263	0.491525	0.4375	0.834711	0.33871	0.540984	0.240838	0.555556	0.352041	0.666667	0.367816	0.724138	0.426349	0.392726
89	0.596639	0.514286	0.45	0.666667	0.65	0.413793	0.46087	0.530612	0.644737	0.444444	0.596244	0.278788	0.330189	0.636364	0.527273	0.461774	0.446328	0.125	0.842975	0.370968	0.57377	0.235602	0.777778	0.311224	0.666667	0.333333	0.689655	0.439488	0.405505
90	0.638655	0.514286	0.408333	0.571429	0.75	0.333333	0.452174	0.367347	0.539474	0.333333	0.568075	0.290909	0.301887	0.818182	0.436364	0.440367	0.502825	0.375	0.818182	0.354839	0.606557	0.246073	0.333333	0.331633	0.333333	0.287356	0.586207	0.426349	0.392713
91	0.613445	0.514286	0.516667	0.52381	0.7	0.413793	0.456522	0.387755	0.539474	0.888889	0.568075	0.224242	0.231132	0.454545	0.581818	0.385321	0.480226	0.4375	0.77686	0.435484	0.622951	0.188482	0.444444	0.244898	0.666667	0.367816	0.586207	0.409059	0.376123
92	0.638655	0.685714	0.458333	0.571429	0.55	0.344828	0.456522	0.510204	0.605263	0.555556	0.516432	0.278788	0.301887	0.727273	0.309091	0.477064	0.542373	0.4375	0.859504	0.274194	0.622951	0.206806	0.444444	0.27551	0.333333	0.321839	0.62069	0.427386	0.400023
93	0.621849	0.6	0.475	0.571429	0.85	0.344828	0.486957	0.489796	0.578947	0.444444	0.539906	0.248485	0.273585	0.545455	0.454545	0.455657	0.457627	0.5625	0.859504	0.290323	0.540984	0.274869	0.666667	0.285714	0.666667	0.402299	0.482759	0.432918	0.398213
94	0.596639	0.542857	0.433333	0.52381	0.55	0.436782	0.504348	0.44898	0.631579	0.555556	0.600939	0.309091	0.268868	0.727273	0.509091	0.434251	0.485876	0.25	0.876033	0.290323	0.606557	0.209424	0.444444	0.260204	0.666667	0.321839	0.724138	0.430152	0.398707
95	0.596639	0.628571	0.475	0.619048	0.9	0.321839	0.447826	0.571429	0.592105	0.444444	0.558685	0.218182	0.273585	0.545455	0.418182	0.41896	0.468927	0.3125	0.834711	0.322581	0.540984	0.191099	0.333333	0.295918	0.666667	0.333333	0.793103	0.414246	0.380644
96	0.588235	0.514286	0.458333	0.619048	0.7	0.344828	0.473913	0.44898	0.697368	0.444444	0.57277	0.278788	0.363208	0.545455	0.581818	0.41896	0.536723	0.5	0.85124	0.290323	0.57377	0.151832	0.555556	0.295918	0.333333	0.37931	0.724138	0.429806	0.398546
