# Supplementary material for: Recognizing Pattern and Rule of Mutation Signatures Corresponding to Cancer Types
Source: Front Cell Dev Biol. 2021 Aug 26;9:712931. doi: 10.3389/fcell.2021.712931 (PMC8427289; doi:10.3389/fcell.2021.712931)
Supplement: Supplementary Table 4 — Classification rules generated by RIPPER. [file Table_4.XLSX]

## Sheet: Sheet1
Index	Condition	Result
Rule1	(TCGtoTTG <= 0) and (AAGtoATG >= 0.002477) and (AACtoACC >= 0.000668) and (CCTtoCAT >= 0.009322) and (TCAtoTTA <= 0) and (GCTtoGTT >= 0.009805)	Rhabdoid tumor
Rule2	(CCCtoCTC >= 18.735637) and (CCTtoCAT <= 8)	Melanoma
Rule3	(CCCtoCTC >= 3.903206) and (TCCtoTTC >= 36.374931) and (TAAtoTTA >= 2.259593)	Melanoma
Rule4	(CCCtoCTC >= 3.944045) and (GCGtoGTG <= 2.918062) and (ACGtoAAG <= 0.197914) and (CCCtoCTC >= 6.42384)	Melanoma
Rule5	(CCCtoCTC >= 3.903206) and (CCGtoCTG <= 4.682077) and (ACTtoAAT <= 0.936318) and (GAAtoGGA >= 1.211254) and (ACGtoATG >= 2.064585)	Melanoma
Rule6	(CCCtoCTC >= 2) and (GCGtoGTG <= 4) and (GACtoGGC >= 0.872767) and (GCCtoGAC <= 0.432096) and (CCAtoCAA >= 1.773226) and (TCAtoTTA >= 3)	Melanoma
Rule7	(CCCtoCTC >= 4) and (ACAtoATA <= 0.882655) and (TCCtoTTC >= 6.674777) and (CCGtoCTG <= 5.492008)	Melanoma
Rule8	(CCCtoCTC >= 22) and (CCGtoCTG <= 6.695223)	Melanoma
Rule9	(TCAtoTTA >= 2.930662) and (CAGtoCGG <= 0.741812) and (TATtoTGT >= 1) and (TATtoTGT >= 4)	Head and neck
Rule10	(TCAtoTTA >= 2.876688) and (CACtoCCC <= 0.077616) and (ACGtoATG >= 5.010087) and (CCAtoCAA <= 0.99591) and (TATtoTGT >= 1.627047) and (ACTtoATT >= 1)	Head and neck
Rule11	(TCAtoTGA >= 1.393051) and (ACGtoATG >= 5.669544) and (AAGtoAGG <= 0) and (GAGtoGGG <= 0.285745) and (TCCtoTTC >= 2.738587)	Head and neck
Rule12	(TCTtoTGT >= 2.048729) and (GAGtoGGG <= 0) and (CCGtoCTG >= 6.774291) and (CCGtoCAG >= 0.832333) and (GACtoGGC <= 0.923238) and (GCTtoGTT >= 1.599052) and (CCAtoCAA <= 6)	Head and neck
Rule13	(TCTtoTGT >= 0.900123) and (TATtoTGT >= 1.015763) and (CCCtoCAC <= 1.015725) and (AATtoAGT >= 2.135666) and (AAAtoAGA <= 0.464012)	Head and neck
Rule14	(TCAtoTTA >= 1.028879) and (CCGtoCAG >= 0.943638) and (AACtoACC <= 0.862467) and (CCCtoCAC <= 1.270399) and (TATtoTGT >= 1.993001) and (TCTtoTGT <= 4)	Head and neck
Rule15	(TCTtoTGT >= 1) and (TCTtoTGT >= 3.899167) and (TCAtoTTA <= 11) and (ACGtoATG >= 5.521584) and (AAGtoACG <= 1) and (AAGtoACG >= 0.044705) and (CCTtoCGT <= 0.47105)	Head and neck
Rule16	(TCAtoTTA >= 1.028879) and (GCTtoGGT <= 0.015198) and (CACtoCCC <= 0.091026) and (TCGtoTTG >= 2) and (ACTtoAAT <= 0) and (CCCtoCTC >= 1) and (CCGtoCAG >= 0.026497) and (TCAtoTTA <= 4.941937) and (GCGtoGAG <= 0) and (AAAtoACA <= 0)	Head and neck
Rule17	(TCAtoTGA >= 1.416256) and (TCGtoTAG >= 2.480754) and (TCCtoTAC <= 6.324492) and (ACAtoAAA >= 1.244685) and (TCTtoTAT <= 2.85973) and (TCTtoTGT >= 3)	Head and neck
Rule18	(TCAtoTTA >= 3.078595) and (CAGtoCGG <= 0) and (ACGtoATG >= 7.036066) and (AAGtoAGG <= 0) and (GCTtoGGT <= 0)	Head and neck
Rule19	(AAGtoACG >= 2.046239) and (CATtoCGT <= 1.983664) and (GCCtoGGC <= 0.07176) and (CCGtoCAG >= 0.006016) and (GCAtoGAA >= 1.344222) and (ACAtoATA <= 4.302607)	Esophageal adenocarcinoma
Rule20	(AAGtoACG >= 2.046239) and (CATtoCGT <= 1.404044) and (TAAtoTTA <= 0.313953) and (TCTtoTGT <= 2.339025) and (GCTtoGTT >= 0.033636) and (CCTtoCAT >= 0.005747)	Esophageal adenocarcinoma
Rule21	(AAGtoACG >= 1.008546) and (GCCtoGGC <= 0.89203) and (AAGtoAGG >= 1.00974) and (CATtoCGT <= 1.368815) and (CAGtoCTG >= 0.984153) and (TCGtoTAG >= 0.303887) and (ACCtoAAC <= 2.01609)	Esophageal adenocarcinoma
Rule22	(CCGtoCTG >= 5.072538) and (TCAtoTTA <= 4.367439) and (AAGtoATG >= 0.018105) and (GCTtoGGT <= 0.991628) and (GCAtoGAA >= 2) and (ACCtoAAC <= 1) and (GACtoGGC >= 0.117663) and (TCGtoTAG <= 0.751896)	Esophageal adenocarcinoma
Rule23	(AAGtoACG >= 1.019075) and (GCCtoGGC <= 0.066278) and (AAGtoACG >= 3.199934) and (AACtoAGC <= 0.506197) and (CCCtoCAC >= 1.303155)	Esophageal adenocarcinoma
Rule24	(AAGtoACG >= 1.0433) and (AATtoAGT <= 0.939274) and (AAGtoACG >= 3.295109) and (AAGtoAGG >= 7.025787)	Esophageal adenocarcinoma
Rule25	(AAGtoACG >= 0.992943) and (CCGtoCTG >= 5.19534) and (ACTtoATT <= 0.856621) and (ACAtoAAA <= 0.712529) and (AAGtoAGG >= 1.059718) and (CCGtoCAG >= 0.257978)	Esophageal adenocarcinoma
Rule26	(AAGtoACG >= 1.019075) and (CCAtoCGA <= 0.159407) and (AAAtoAGA <= 0) and (CATtoCGT <= 0.178367) and (ACCtoAAC >= 0.586373) and (TCCtoTTC <= 1) and (CCGtoCTG >= 2)	Esophageal adenocarcinoma
Rule27	(CCGtoCTG >= 4.760081) and (TCTtoTTT <= 5) and (AAGtoACG >= 1.0433) and (CCGtoCTG >= 13.421737) and (CCTtoCGT >= 1.899141) and (AAAtoAGA <= 2)	Esophageal adenocarcinoma
Rule28	(CCGtoCTG >= 4.456817) and (TCCtoTGC <= 1) and (AAGtoACG >= 1.019075) and (GAAtoGGA <= 0.432707) and (TCGtoTTG >= 9.736828) and (ACCtoATC >= 1.006375)	Esophageal adenocarcinoma
Rule29	(CCGtoCTG >= 5.147747) and (TCCtoTGC <= 1.453942) and (TCCtoTAC >= 1.595896) and (AAAtoAGA <= 0) and (AAGtoATG >= 0.743795) and (CATtoCTT <= 0.797654) and (CACtoCCC <= 0.248474)	Esophageal adenocarcinoma
Rule30	(GCGtoGTG >= 6.598717) and (TCAtoTGA <= 1.214406) and (TCAtoTTA >= 2) and (TCGtoTGG >= 0.101506) and (GCCtoGAC <= 0.544645) and (TAGtoTGG >= 0.367293)	Esophageal adenocarcinoma
Rule31	(AAGtoACG >= 1.245296) and (AAGtoACG >= 10.082591) and (TCCtoTTC <= 1)	Esophageal adenocarcinoma
Rule32	(GCGtoGTG >= 6.598717) and (AAGtoACG >= 1.245296) and (CATtoCTT <= 0) and (CCGtoCAG >= 2.583316) and (CACtoCGC <= 1)	Esophageal adenocarcinoma
Rule33	(ACGtoATG <= 0.994473) and (GCAtoGAA >= 1.052525) and (CACtoCCC <= 0) and (CCAtoCTA <= 0.817028) and (TCCtoTTC <= 0.940672)	Neuroblastoma
Rule34	(CCTtoCTT <= 0) and (GCTtoGAT >= 0.09525) and (TCTtoTAT >= 0.489813) and (TCGtoTTG <= 0.957671) and (CCCtoCAC >= 0.019505) and (TCTtoTGT <= 0)	Neuroblastoma
Rule35	(ACGtoATG <= 0.989964) and (CACtoCCC <= 0) and (TCCtoTAC >= 0.012802) and (CCTtoCTT <= 0.078749) and (ACAtoATA <= 0.673171) and (CCAtoCAA >= 1)	Neuroblastoma
Rule36	(ACGtoATG <= 2.009209) and (CACtoCCC <= 0) and (ACAtoAAA >= 0.137542) and (TCAtoTTA <= 0.076797) and (TCTtoTAT >= 0.038097) and (GCCtoGTC <= 0.836834) and (ACAtoATA <= 0.11231) and (ACCtoATC <= 0.751173)	Neuroblastoma
Rule37	(GCGtoGTG <= 1.005244) and (GCAtoGAA >= 0.504112) and (CATtoCGT <= 0) and (TCCtoTAC >= 0.311723) and (TCAtoTGA <= 0) and (GCAtoGAA >= 1.050279) and (ACAtoATA >= 0.296128)	Neuroblastoma
Rule38	(GCGtoGTG <= 1.123431) and (CCAtoCGA >= 0.213985) and (CAGtoCGG <= 0) and (TCGtoTTG <= 0.711457) and (CCTtoCGT <= 0) and (GAAtoGGA <= 0) and (ACGtoATG <= 2) and (TATtoTGT <= 0)	Neuroblastoma
Rule39	(ACGtoATG <= 2.166627) and (GCTtoGAT >= 1.154869) and (TCTtoTGT <= 0.294069) and (GCAtoGAA >= 2) and (CCTtoCGT <= 0.885953)	Neuroblastoma
Rule40	(GCGtoGTG <= 1.123431) and (GCAtoGAA >= 0.334823) and (CATtoCGT <= 0) and (TCTtoTAT >= 1.082765) and (GCAtoGTA <= 0.961404) and (CCTtoCTT <= 0)	Neuroblastoma
Rule41	(ACGtoATG <= 0.140838) and (GCCtoGAC >= 0.333559) and (GCAtoGTA <= 0.181341) and (ACCtoAAC <= 0) and (CCGtoCTG <= 0.882181)	Neuroblastoma
Rule42	(GCGtoGTG <= 1.329932) and (CACtoCCC <= 0.125248) and (CCCtoCTC <= 0) and (TCTtoTAT >= 0.003425) and (TAAtoTTA >= 0.246878) and (TCCtoTGC <= 0) and (CCAtoCTA <= 0.96158)	Neuroblastoma
Rule43	(TCAtoTGA <= 0) and (GCAtoGAA >= 5.505343) and (TCTtoTTT <= 0.615234)	Neuroblastoma
Rule44	(GCGtoGTG <= 1) and (ACCtoAAC >= 0.578762) and (CACtoCCC <= 0) and (ACGtoAAG >= 0.182076) and (TCTtoTGT <= 0.294069) and (GCAtoGAA >= 0.049355) and (ACGtoATG <= 2)	Neuroblastoma
Rule45	(GCGtoGTG <= 0.349243) and (CCCtoCAC >= 1) and (CCTtoCTT <= 0) and (TCCtoTAC >= 0.142368) and (AAAtoAGA <= 0.396427)	Neuroblastoma
Rule46	(ACGtoATG <= 0.306914) and (GCGtoGAG >= 0.281629) and (GCAtoGAA >= 0.28201) and (TCCtoTAC <= 0.183919)	Neuroblastoma
Rule47	(ACGtoATG <= 0.995064) and (CACtoCCC <= 0) and (ACCtoATC <= 0) and (AACtoAGC >= 0.004466) and (TCTtoTTT <= 0.059574) and (CCCtoCTC >= 0.009306)	Thyroid
Rule48	(CCGtoCTG <= 1.044624) and (TCTtoTTT <= 0) and (AACtoAGC >= 0.007246) and (TCGtoTTG <= 0.187519) and (ACGtoATG <= 0.933565) and (ACCtoATC <= 0.844498) and (ACAtoAAA <= 0.208359)	Thyroid
Rule49	(CCGtoCTG <= 0.975881) and (CACtoCCC <= 0) and (GCGtoGTG <= 0.142788) and (ACCtoAAC <= 0) and (TCGtoTTG >= 0.255807) and (TATtoTGT >= 0.165415)	Thyroid
Rule50	(ACGtoATG <= 1.867981) and (TCTtoTTT <= 0) and (GCGtoGAG >= 0.108226) and (TCAtoTTA <= 0.061073) and (GCGtoGTG <= 0.603724) and (TCCtoTGC >= 0.051658)	Thyroid
Rule51	(CCGtoCTG <= 0.975881) and (CACtoCCC <= 0) and (GCGtoGTG <= 0.241993) and (TCTtoTGT <= 0) and (GCCtoGTC >= 0.063041) and (ACGtoATG <= 1.79979) and (ACCtoAAC <= 0.979253)	Thyroid
Rule52	(CCGtoCTG <= 0.975881) and (AACtoAGC >= 0.007246) and (AACtoACC <= 0) and (CACtoCCC <= 0.806072) and (GCTtoGTT <= 0.859028) and (AAGtoATG <= 0) and (TCAtoTAA <= 0) and (AATtoAGT <= 0.298652)	Thyroid
Rule53	(ACGtoATG <= 1.854033) and (TCTtoTTT <= 0) and (ACGtoATG <= 0.054604) and (CACtoCCC <= 0) and (ACCtoATC <= 0) and (AAAtoAGA >= 0.066665) and (CCCtoCTC <= 0)	Thyroid
Rule54	(CCTtoCTT <= 0) and (TCAtoTTA >= 4.193013) and (TCTtoTGT <= 0.338895)	Thyroid
Rule55	(TCTtoTTT <= 0) and (TCGtoTTG <= 0) and (CCAtoCGA >= 0.022658) and (CACtoCGC >= 0.052063) and (TCAtoTAA <= 0)	Thyroid
Rule56	(ACGtoATG <= 1.484618) and (TCTtoTTT <= 0) and (GCGtoGAG >= 0.204321) and (TCGtoTGG >= 0.014427) and (CACtoCCC >= 0.197481)	Thyroid
Rule57	(GCGtoGTG <= 0.941606) and (CACtoCCC <= 0) and (ACTtoATT >= 0.262783) and (ACGtoATG <= 0.596188) and (CCCtoCTC <= 0) and (AACtoACC <= 0)	Thyroid
Rule58	(ACGtoATG <= 1.320749) and (CACtoCCC >= 0.004985) and (TCTtoTTT <= 0.689239) and (CCCtoCTC <= 0) and (GCTtoGGT >= 0.010668) and (ACGtoATG >= 0.012516) and (AACtoACC <= 0) and (ACTtoAAT <= 0.306023)	Carcinoid
Rule59	(GCGtoGTG <= 1.974216) and (GCCtoGGC >= 0.048342) and (CCAtoCTA <= 0) and (CCTtoCGT >= 0.006295) and (TCAtoTTA <= 0.994002) and (TAAtoTTA <= 0.267657) and (ACGtoATG <= 1.923285)	Carcinoid
Rule60	(CACtoCCC >= 0.929982) and (GCGtoGTG <= 1.809329) and (TCTtoTTT <= 0.921451) and (TAAtoTTA <= 0.450707) and (GCAtoGTA <= 0) and (CATtoCGT >= 0.035167) and (CCCtoCAC <= 0.327503) and (CCTtoCTT >= 0.012734)	Carcinoid
Rule61	(TCCtoTTC <= 0.275476) and (CACtoCCC >= 1) and (GCGtoGTG <= 1.977688) and (TCTtoTTT <= 0.897188) and (TCGtoTGG >= 0.090724) and (TCGtoTAG >= 0.011563)	Carcinoid
Rule62	(TCAtoTTA <= 0) and (GCCtoGGC >= 0.229656) and (TCCtoTTC <= 0.233496) and (CAGtoCGG <= 0) and (ACCtoAAC >= 0.100593) and (ACCtoAAC <= 0.852225) and (ACTtoATT <= 0) and (ACCtoATC <= 0)	Carcinoid
Rule63	(GCGtoGTG <= 1.977688) and (CACtoCCC >= 0.554736) and (CCAtoCAA <= 0.142843) and (CCTtoCAT >= 0.208656) and (ACCtoAAC <= 0) and (TCTtoTGT <= 0)	Carcinoid
Rule64	(TCAtoTTA <= 0) and (GCTtoGGT >= 0.616248) and (CCAtoCAA <= 0) and (GCCtoGGC >= 0.068229) and (CAGtoCGG <= 0) and (GCGtoGTG >= 0.984719) and (TCGtoTTG <= 0.998858) and (TCCtoTTC <= 0.850213)	Carcinoid
Rule65	(ACGtoATG >= 7.721176) and (TCTtoTAT <= 1) and (GCCtoGGC >= 0.93377) and (TCTtoTTT <= 1.995223) and (TCAtoTTA <= 1.662529)	Glioblastoma multiforme
Rule66	(ACGtoATG >= 6) and (TCTtoTAT <= 1) and (GAGtoGGG >= 0.637574) and (GCAtoGAA <= 0) and (ACGtoATG >= 11.955451)	Glioblastoma multiforme
Rule67	(ACGtoATG >= 5.94047) and (TCTtoTAT <= 1) and (CACtoCCC >= 1) and (TCAtoTGA <= 0) and (GCTtoGGT >= 0.41266) and (TACtoTGC <= 0.176193)	Glioblastoma multiforme
Rule68	(ACGtoATG >= 5.865855) and (TCTtoTAT <= 0.035308) and (GCCtoGGC >= 0.047638) and (TCTtoTGT <= 0.294124)	Glioblastoma multiforme
Rule69	(ACGtoATG >= 4.92538) and (TACtoTGC <= 0) and (TCTtoTAT <= 0) and (GCTtoGGT >= 0.97818) and (TATtoTGT <= 0.627414) and (GCGtoGTG >= 7)	Glioblastoma multiforme
Rule70	(CACtoCCC >= 0.987459) and (TCTtoTTT <= 2.207462) and (ACGtoATG >= 5) and (TCCtoTTC <= 1) and (GCCtoGGC >= 0.965567) and (CCTtoCTT <= 2) and (GCGtoGTG >= 4)	Glioblastoma multiforme
Rule71	(CACtoCCC >= 1) and (TCTtoTTT <= 1) and (CCGtoCTG >= 2.693376) and (CCTtoCAT <= 0.380297) and (ACGtoATG >= 2.554046) and (CACtoCCC >= 1.401932)	Glioblastoma multiforme
Rule72	(GCTtoGAT <= 0) and (GCCtoGGC >= 1.025795) and (AACtoACC <= 0) and (TCGtoTTG >= 1.921871) and (CATtoCTT <= 0) and (TCAtoTTA <= 2)	Glioblastoma multiforme
Rule73	(ACGtoATG >= 10) and (CCGtoCTG <= 9.099356) and (AACtoAGC <= 0) and (CCCtoCTC >= 1) and (AAGtoATG <= 0.681959)	Glioblastoma multiforme
Rule74	(TCTtoTTT <= 0.990637) and (ACGtoATG >= 3.137794) and (AACtoAGC >= 0.038025) and (CCTtoCAT <= 0) and (TCTtoTAT <= 0.99472) and (CCCtoCTC >= 0.308995) and (CCCtoCAC <= 0.660555) and (GCAtoGAA <= 0.987223)	Low-grade glioma
Rule75	(CCAtoCAA <= 0) and (ACGtoATG >= 1.153854) and (TCAtoTTA <= 0.53091) and (TATtoTGT >= 0.355839) and (TCTtoTTT <= 0.290496) and (TCCtoTAC <= 0) and (GCAtoGAA <= 0.382514) and (GCCtoGAC <= 0) and (AATtoAGT <= 0.917126)	Low-grade glioma
Rule76	(CCTtoCAT <= 0.010916) and (ACAtoAAA <= 0.13187) and (ACGtoATG >= 1.479858) and (TCAtoTTA <= 0.884212) and (CACtoCCC <= 0.016365) and (GAGtoGGG >= 0.027608) and (TCGtoTTG <= 0.900258) and (GCGtoGTG >= 2)	Low-grade glioma
Rule77	(TCTtoTTT <= 0.973065) and (ACGtoATG >= 2.110762) and (TCTtoTAT <= 0) and (ACAtoAAA <= 0.18664) and (CACtoCCC <= 0) and (GCGtoGTG >= 1.317308) and (TCTtoTTT >= 0.048915) and (GCTtoGAT <= 0.704433) and (CCAtoCAA <= 0.728372) and (GCCtoGTC <= 0.451654)	Low-grade glioma
Rule78	(CCTtoCAT <= 0) and (GCAtoGAA <= 0.010344) and (GCGtoGTG >= 2.229949) and (CCCtoCTC >= 0.893546) and (GCAtoGTA <= 1) and (TCTtoTAT <= 0.912902) and (CCCtoCTC >= 1.1529) and (GCGtoGTG >= 3.654058)	Low-grade glioma
Rule79	(TCCtoTAC <= 0) and (ACGtoATG >= 1.071046) and (ACAtoAAA <= 0) and (TATtoTGT >= 0.013612) and (GCAtoGAA <= 0) and (CACtoCCC <= 0.039275) and (TCAtoTTA <= 0.76454) and (GCCtoGAC <= 0)	Low-grade glioma
Rule80	(CCAtoCAA <= 0.553066) and (TCTtoTTT <= 0.03459) and (ACGtoATG >= 2.110762) and (TCTtoTAT <= 0) and (AAGtoACG >= 0.010034) and (CCCtoCTC >= 0.034367) and (AAGtoACG <= 0.91382) and (CCCtoCAC <= 0)	Low-grade glioma
Rule81	(TCTtoTTT <= 0.095365) and (AATtoAGT >= 0.047116) and (GCCtoGTC <= 0) and (CACtoCCC <= 0) and (AATtoAGT <= 0.947051) and (TCGtoTTG >= 0.882309) and (ACAtoAAA <= 0)	Low-grade glioma
Rule82	(TCAtoTTA <= 0) and (GCGtoGTG >= 2.229949) and (TCAtoTGA >= 0.020623) and (TCTtoTTT <= 0.973065) and (AAGtoAGG <= 0)	Low-grade glioma
Rule83	(CCGtoCTG <= 0.013593) and (ACAtoATA >= 0.007667) and (TCCtoTTC <= 0.181304) and (GCAtoGAA >= 0.001981) and (TCCtoTGC >= 0.012594) and (TCAtoTTA <= 2)	Ewing Sarcoma
Rule84	(CCGtoCTG <= 0.001266) and (TCAtoTGA >= 0.010439) and (TATtoTGT <= 0) and (AAGtoAGG >= 0.026004) and (ACAtoAAA <= 0.981401)	Ewing Sarcoma
Rule85	(ACGtoATG <= 0.999772) and (GCTtoGTT >= 0.002527) and (ACAtoAAA <= 0) and (CCCtoCTC >= 0.00313) and (CCAtoCTA <= 0.055001) and (GCAtoGAA >= 0.02779) and (GCGtoGTG >= 0.022613)	Ewing Sarcoma
Rule86	(TCCtoTTC <= 0) and (GCCtoGTC <= 0) and (GCTtoGTT >= 0.002527) and (ACGtoATG <= 1.949829) and (TCTtoTTT >= 0.018342) and (GAGtoGGG <= 0) and (GCGtoGTG >= 0.062274) and (TCAtoTTA <= 0.982742)	Ewing Sarcoma
Rule87	(CCGtoCTG <= 0) and (TCTtoTGT >= 1.101054) and (TCTtoTGT <= 1.353313) and (ACGtoATG <= 1.95868)	Ewing Sarcoma
Rule88	(GCGtoGAG >= 2) and (ACCtoAAC >= 5.738229) and (TAGtoTGG <= 1.02692) and (CCTtoCAT >= 15)	Lung adenocarcinoma
Rule89	(GCGtoGAG >= 2) and (ACGtoAAG >= 5) and (TATtoTGT <= 3) and (TACtoTGC <= 1.732038)	Lung adenocarcinoma
Rule90	(GCGtoGAG >= 2) and (ACCtoAAC >= 6) and (CAGtoCGG <= 4) and (GCTtoGAT >= 5.881903) and (TACtoTGC <= 3)	Lung adenocarcinoma
Rule91	(GCGtoGAG >= 1.938767) and (TCAtoTAA >= 11) and (GCGtoGAG >= 9) and (TCGtoTTG <= 8) and (CAGtoCGG <= 6)	Lung adenocarcinoma
Rule92	(GCGtoGAG >= 2) and (ACGtoATG <= 4) and (GCTtoGAT >= 2.98556) and (GCAtoGTA <= 2) and (CAGtoCGG <= 2)	Lung adenocarcinoma
Rule93	(CCGtoCAG >= 2) and (ACAtoAAA >= 4) and (AAGtoAGG <= 0.782106) and (GCTtoGTT <= 2)	Lung adenocarcinoma
Rule94	(GCGtoGAG >= 2) and (ACCtoAAC >= 6) and (ACAtoAAA >= 18)	Lung adenocarcinoma
Rule95	(CCGtoCAG >= 1.836036) and (GCAtoGTA <= 2) and (GCAtoGAA >= 3) and (ACTtoATT <= 1) and (ACGtoATG <= 3) and (TCAtoTGA >= 1)	Lung adenocarcinoma
Rule96	(CCGtoCAG >= 1.836036) and (GACtoGGC <= 0) and (GCCtoGAC >= 3) and (TATtoTGT <= 1)	Lung adenocarcinoma
Rule97	(CAGtoCTG >= 3) and (AAAtoAGA <= 1) and (ACTtoAAT >= 7)	Lung adenocarcinoma
Rule98	(GCGtoGAG >= 1) and (ACCtoAAC >= 4) and (TCAtoTTA <= 5) and (ACAtoATA <= 1) and (CACtoCGC >= 2)	Lung adenocarcinoma
Rule99	(CCGtoCAG >= 1) and (ACGtoAAG >= 1) and (ACCtoATC <= 1) and (TCCtoTAC >= 2.64025) and (AAAtoAGA <= 0.00804) and (CACtoCGC <= 1.086082)	Lung adenocarcinoma
Rule100	(GCGtoGAG >= 4) and (AATtoAGT <= 0) and (TCGtoTTG <= 3)	Lung adenocarcinoma
Rule101	(TAAtoTTA >= 1.348065) and (GCCtoGAC <= 0) and (GCAtoGTA <= 0.989801)	Acute myeloid leukemia
Rule102	(CACtoCCC >= 1.020986) and (GCGtoGTG <= 0.09256) and (TCCtoTTC <= 1.078719) and (GACtoGGC <= 0.214861) and (TAAtoTTA >= 0.082834)	Acute myeloid leukemia
Rule103	(CACtoCCC >= 1.913631) and (AATtoAGT <= 0.066497) and (ACGtoATG <= 0.640798) and (GCAtoGAA >= 0.64048) and (CCGtoCAG <= 0)	Acute myeloid leukemia
Rule104	(CACtoCCC >= 1.422464) and (TCTtoTGT <= 0.900673) and (GCGtoGTG <= 1.224671) and (GACtoGGC <= 0.289132) and (GCCtoGTC <= 0.235664) and (TCCtoTTC <= 0.094394) and (TCGtoTTG <= 1)	Acute myeloid leukemia
Rule105	(GCGtoGTG <= 0.689668) and (GCCtoGGC >= 0.114662) and (CCTtoCTT <= 0) and (ACGtoATG <= 0.978096) and (GCTtoGGT <= 0.61843) and (CAGtoCGG <= 0.326428)	Acute myeloid leukemia
Rule106	(CACtoCCC >= 1.020986) and (TCTtoTGT <= 0.99603) and (GCTtoGGT >= 1.296755) and (TAAtoTTA >= 0.220505) and (AAGtoACG <= 0)	Acute myeloid leukemia
Rule107	(CCGtoCTG <= 1.062476) and (GCCtoGGC >= 1.319686) and (AACtoACC >= 2.783123) and (GCGtoGTG <= 1) and (CCCtoCTC <= 0) and (CCTtoCAT <= 0)	Acute myeloid leukemia
Rule108	(TCTtoTAT <= 0) and (GCGtoGTG <= 0.179611) and (GCCtoGGC >= 0.025674) and (GCCtoGTC <= 0.184991) and (ACGtoATG >= 0.392959) and (TCCtoTAC <= 0) and (TCTtoTTT >= 0.803158) and (TCGtoTTG <= 1)	Acute myeloid leukemia
Rule109	(CCCtoCTC >= 14.085205) and (CCAtoCAA <= 7)	Acute myeloid leukemia
Rule110	(GCGtoGAG >= 2) and (ACGtoAAG >= 2.207805) and (CCTtoCGT <= 2.951891)	Lung squamous cell carcinoma
Rule111	(GCGtoGAG >= 2) and (ACAtoAAA >= 2.928854) and (GCAtoGTA <= 5.129678) and (TCAtoTTA >= 8)	Lung squamous cell carcinoma
Rule112	(CCGtoCAG >= 1.52492) and (TCCtoTAC >= 5) and (ACAtoATA <= 4.186307) and (TCAtoTTA <= 12) and (TCCtoTTC >= 2.9656)	Lung squamous cell carcinoma
Rule113	(CCGtoCAG >= 1.053158) and (TCGtoTAG >= 1.753495) and (GCGtoGTG <= 7.5684) and (ACCtoAAC >= 1.879443) and (GCCtoGTC <= 3.160821)	Lung squamous cell carcinoma
Rule114	(GCGtoGAG >= 1.702303) and (TCAtoTGA >= 4.445297) and (CCGtoCAG >= 1.976935) and (GAGtoGGG <= 0.806965)	Lung squamous cell carcinoma
Rule115	(GCGtoGAG >= 3.010091) and (TCCtoTGC >= 2.464627) and (AAAtoAGA >= 1.402949)	Lung squamous cell carcinoma
Rule116	(TCGtoTGG >= 1.989704) and (CATtoCGT >= 2.319433) and (CACtoCCC >= 0.919967) and (CCTtoCGT <= 2.006245)	Lung squamous cell carcinoma
Rule117	(TCGtoTAG >= 1) and (CCGtoCTG <= 1.971121) and (GCGtoGAG >= 1.183851) and (TCCtoTAC <= 1)	Lung squamous cell carcinoma
Rule118	(CAGtoCTG >= 3) and (TCGtoTGG >= 5)	Lung squamous cell carcinoma
Rule119	(TCAtoTGA >= 6.224992) and (GCAtoGAA >= 2) and (TCTtoTTT <= 5) and (CCCtoCTC <= 2)	Lung squamous cell carcinoma
Rule120	(CACtoCCC >= 1.375949) and (AAGtoACG <= 0.650764) and (CACtoCCC >= 2.139254) and (TCAtoTTA >= 1.018698)	Breast
Rule121	(CACtoCCC >= 1.008534) and (AAGtoACG <= 0.782551) and (TCTtoTTT >= 2.026779) and (ACTtoATT <= 0.345746) and (TCGtoTTG >= 0.440409) and (GCGtoGTG >= 1)	Breast
Rule122	(CACtoCCC >= 2) and (ACGtoATG <= 5) and (GCCtoGGC >= 3.214649)	Breast
Rule123	(CACtoCCC >= 1) and (ACAtoATA <= 0.066596) and (TCTtoTTT >= 1.552301) and (CCCtoCTC <= 0.12678) and (AAAtoACA >= 0.220635)	Breast
Rule124	(AACtoACC >= 0.035828) and (TCTtoTAT <= 0.702817) and (ACGtoATG <= 1.408815) and (AAGtoAGG >= 0.042044) and (GCCtoGAC <= 0) and (TATtoTGT >= 0.019494) and (CCAtoCAA <= 0.037955)	Breast
Rule125	(AACtoACC >= 0.072575) and (TCTtoTAT <= 0.485511) and (GCCtoGGC >= 1.290942) and (GCCtoGTC <= 0) and (AATtoAGT >= 0.440149)	Breast
Rule126	(CACtoCCC >= 1) and (ACAtoAAA >= 1.266961) and (ACCtoATC <= 0.790723) and (TCTtoTTT >= 2.2883) and (TCTtoTTT >= 4.547392)	Breast
Rule127	(CACtoCCC >= 2) and (ACCtoAAC <= 0.446899) and (CCAtoCTA <= 0.932789) and (CCCtoCTC <= 0.422937) and (ACAtoAAA >= 1.266961)	Breast
Rule128	(CCTtoCAT <= 0.052995) and (TCTtoTTT >= 1) and (GCGtoGTG <= 2.886831) and (GAGtoGGG >= 0.102662) and (GCGtoGTG >= 1.7591) and (GCCtoGTC <= 0.963169) and (CATtoCGT >= 0.000254)	Breast
Rule129	(TCAtoTGA >= 3.075351) and (TCTtoTGT >= 12.338816) and (TATtoTGT >= 1.025894) and (GCTtoGGT <= 0.97653) and (AATtoAGT >= 0.487421)	Bladder
Rule130	(TCAtoTGA >= 3.072347) and (CCCtoCTC >= 1.023098) and (ACGtoATG <= 5.574433) and (ACCtoAAC <= 0.005924)	Bladder
Rule131	(TCAtoTGA >= 2.15589) and (TCAtoTGA >= 9.657246) and (CCTtoCTT <= 1.994084)	Bladder
Rule132	(TCAtoTGA >= 1.021917) and (TATtoTGT >= 2.110556) and (GCTtoGAT <= 2.968196) and (CCAtoCTA >= 4.75811) and (TCGtoTAG <= 2.52929)	Bladder
Rule133	(TCAtoTGA >= 1.021917) and (TCGtoTAG >= 0.326039) and (GCTtoGGT <= 0.035223) and (ACAtoAAA >= 0.154397) and (CAGtoCTG <= 0) and (ACTtoAAT <= 0.02753)	Bladder
Rule134	(TCAtoTGA >= 5) and (CCGtoCTG <= 3.850412) and (CAGtoCTG <= 0) and (ACAtoATA <= 1)	Bladder
Rule135	(TCAtoTTA >= 5.219647) and (CCCtoCTC >= 1.807997) and (AACtoACC <= 0.976868) and (CCCtoCTC <= 3.169994) and (CAGtoCGG >= 1) and (GCGtoGTG >= 3.093652)	Bladder
Rule136	(TCGtoTGG >= 1.410213) and (ACAtoATA >= 6.029948) and (CCGtoCAG <= 1)	Bladder
Rule137	(TATtoTGT >= 1.140795) and (TCTtoTGT >= 2.794334) and (CCGtoCAG <= 0.356999) and (TCGtoTAG >= 0.130219) and (CCAtoCGA >= 1.011291)	Bladder
Rule138	(ACGtoATG <= 3.563893) and (AAGtoACG >= 0.020372) and (CCTtoCAT <= 0.649338) and (AAGtoATG >= 0.008372) and (CAGtoCGG <= 0.913376) and (GCGtoGTG >= 1.050793) and (TCTtoTGT <= 1.653018) and (CACtoCCC <= 1.102897)	Multiple myeloma
Rule139	(ACGtoATG <= 3.761731) and (CACtoCCC >= 0.005029) and (TCGtoTTG >= 1.010486) and (CACtoCGC <= 0.081943) and (CCCtoCTC <= 0.469433) and (TCTtoTGT >= 0.030936)	Multiple myeloma
Rule140	(ACCtoATC <= 0.984401) and (TCTtoTTT >= 1.00639) and (TCAtoTGA <= 0.849089) and (GCTtoGTT <= 0.025994) and (ACAtoATA >= 0.011346) and (TCTtoTGT <= 0.57079)	Multiple myeloma
Rule141	(ACGtoATG <= 3.794406) and (AAGtoACG >= 0.026891) and (CAGtoCTG <= 0.928961) and (CCCtoCAC >= 0.740697) and (CCTtoCTT >= 1.048246) and (ACCtoATC <= 0.892329) and (GCCtoGTC >= 0.185748)	Multiple myeloma
Rule142	(CCGtoCTG <= 4.951653) and (ACTtoAAT >= 0.00954) and (TCGtoTTG >= 1.130751) and (TCCtoTGC <= 0.955609) and (ACGtoATG <= 1.901599) and (TCCtoTTC <= 1) and (CCTtoCAT >= 0.078354) and (AAAtoACA <= 0)	Multiple myeloma
Rule143	(ACCtoATC <= 0.79736) and (CACtoCCC >= 0.065517) and (GACtoGGC >= 1.26524) and (TCTtoTGT <= 0.970598) and (ACAtoAAA >= 0.583162)	Multiple myeloma
Rule144	(AACtoACC >= 0.193813) and (GCCtoGTC <= 0.948202) and (AAAtoAGA >= 0.073919) and (GAGtoGGG <= 0.202447) and (TCTtoTAT <= 0.910016) and (ACCtoAAC <= 0) and (TCCtoTTC >= 1)	Multiple myeloma
Rule145	(GCGtoGTG <= 4) and (CACtoCCC >= 1.007888) and (AAGtoAGG >= 0.805751) and (TCTtoTAT >= 0.097274) and (TCAtoTAA <= 0.977427)	Multiple myeloma
Rule146	(GCGtoGTG <= 5.116551) and (CCCtoCAC >= 0.020467) and (TCGtoTTG >= 2.457362) and (CCTtoCGT <= 0.598115) and (TAAtoTTA >= 0.038972) and (ACAtoAAA <= 0.990725) and (CCCtoCTC <= 1.615703)	Multiple myeloma
Rule147	(GCGtoGTG <= 4) and (AACtoACC >= 0.193813) and (CCAtoCAA <= 0.235972) and (AAAtoACA >= 0.045592) and (GCCtoGTC <= 0.939119)	Multiple myeloma
Rule148	(AAGtoATG >= 0.068946) and (CAGtoCGG <= 0) and (AAAtoACA <= 0) and (AAGtoACG >= 0.020372) and (CATtoCGT <= 0.574425) and (ACAtoAAA >= 0.071567)	Multiple myeloma
Rule149	(CAGtoCTG >= 1.019856) and (ACGtoATG <= 2.511787) and (AAGtoACG >= 0.009178) and (GCTtoGTT <= 0.872762)	Kidney papillary cell
Rule150	(TAGtoTGG >= 0.000335) and (ACGtoATG <= 2.32536) and (CCAtoCGA >= 0.072171) and (AAGtoAGG >= 0.005058) and (TACtoTGC <= 0.980416) and (CCTtoCAT >= 1) and (CCAtoCTA <= 2) and (GCGtoGTG <= 4.451412)	Kidney papillary cell
Rule151	(CCTtoCGT >= 1.0455) and (GCTtoGTT <= 0.997986) and (ACAtoAAA <= 0.791128) and (CCCtoCAC >= 1.035416) and (CCAtoCAA >= 1.048955)	Kidney papillary cell
Rule152	(GCGtoGTG <= 0.967381) and (ACGtoAAG >= 0.099297) and (CCTtoCAT >= 0.897638) and (CCGtoCTG <= 0.846819)	Kidney papillary cell
Rule153	(TAGtoTGG >= 0.148765) and (CCGtoCTG <= 3) and (TCCtoTTC >= 4.133235) and (CCCtoCTC <= 0.980785)	Kidney papillary cell
Rule154	(ACTtoATT <= 0) and (ACGtoATG >= 4.006417) and (TCTtoTTT <= 0.800452) and (CACtoCGC >= 0.004302) and (CACtoCCC >= 0.019369) and (CCAtoCAA >= 0.006283)	Pancreas
Rule155	(ACTtoATT <= 0) and (ACGtoATG >= 4.009044) and (CCTtoCAT <= 0) and (AAAtoAGA >= 0.000303) and (CCAtoCAA <= 0.070824) and (ACAtoATA <= 0.996508) and (CCAtoCGA <= 0)	Pancreas
Rule156	(ACTtoATT <= 0) and (ACCtoATC >= 1.028492) and (CCTtoCAT <= 0) and (CCAtoCAA >= 0.013018) and (TCCtoTAC <= 0.90364) and (GCAtoGAA <= 0.913271)	Pancreas
Rule157	(TCGtoTAG >= 1.069928) and (TCTtoTTT <= 0) and (TCGtoTGG >= 0.074291)	Pancreas
Rule158	(ACCtoAAC >= 1.012493) and (GCAtoGTA <= 0) and (GCCtoGTC >= 1.144976) and (TCTtoTGT <= 0) and (GCTtoGTT <= 0)	Pancreas
Rule159	(GCTtoGTT >= 1.015259) and (GCTtoGGT >= 0.875885) and (AAGtoATG <= 0.999578) and (TAGtoTGG >= 0.027793) and (CCGtoCAG <= 0.827693) and (CCAtoCTA >= 1.330155) and (ACGtoATG >= 3.829683)	Diffuse large B-cell lymphoma
Rule160	(GCTtoGGT >= 0.030688) and (GCTtoGAT >= 0.00062) and (TCCtoTAC <= 0.755993) and (ACTtoAAT >= 0.024577) and (GAGtoGGG <= 0.277841) and (TCAtoTAA <= 0.979533)	Diffuse large B-cell lymphoma
Rule161	(GCTtoGTT >= 1.671188) and (TCCtoTAC <= 0.978844) and (TACtoTGC >= 1.051309) and (GCCtoGTC >= 2)	Diffuse large B-cell lymphoma
Rule162	(AAGtoACG >= 0.053751) and (TACtoTGC >= 0.06998) and (TCAtoTTA <= 3.346262) and (CATtoCTT >= 1.042475) and (GCAtoGAA <= 0.836154)	Diffuse large B-cell lymphoma
Rule163	(GCCtoGTC >= 1.009334) and (GCTtoGTT >= 1.717082) and (GCTtoGAT <= 1.688039) and (ACTtoATT >= 1.199638) and (ACCtoATC >= 2) and (CCTtoCAT <= 2.872756) and (ACGtoATG >= 4.031407)	Diffuse large B-cell lymphoma
Rule164	(AAGtoACG >= 0.010559) and (TCAtoTTA <= 0.873283) and (TCGtoTTG >= 1.706234) and (GAGtoGGG >= 0.144704) and (TCAtoTGA <= 0) and (AATtoAGT >= 0.037518) and (ACGtoATG <= 8.349574)	Diffuse large B-cell lymphoma
Rule165	(GCTtoGTT >= 1.661345) and (TCAtoTTA <= 2.32107) and (CCTtoCTT >= 1.136742) and (CAGtoCTG <= 0.242276) and (CCAtoCTA >= 1.013925) and (CCTtoCAT <= 1.997403) and (GCCtoGTC >= 1.044143)	Diffuse large B-cell lymphoma
Rule166	(GCTtoGGT >= 1.133307) and (TACtoTGC >= 0.414504) and (CACtoCGC <= 1) and (GCTtoGTT >= 1.095989) and (TCCtoTAC <= 0.829984)	Diffuse large B-cell lymphoma
Rule167	(CAGtoCGG >= 1.013195) and (TCAtoTTA <= 3.512595) and (TAAtoTTA >= 0.086789) and (CCGtoCTG >= 4) and (ACGtoATG <= 9) and (TCAtoTGA <= 1.01608)	Diffuse large B-cell lymphoma
Rule168	(GCTtoGTT >= 2.735458) and (CCTtoCTT <= 2) and (TACtoTGC >= 1.194503) and (CAGtoCGG >= 1.143421) and (ACGtoATG <= 22.081615)	Diffuse large B-cell lymphoma
Rule169	(ACGtoATG >= 6) and (TCTtoTTT <= 3.199801) and (GCGtoGTG >= 8) and (AAGtoACG <= 1) and (ACGtoATG >= 12)	Colorectal
Rule170	(ACGtoATG >= 5.957369) and (TCTtoTTT <= 2.045132) and (TCGtoTTG >= 5) and (AAAtoAGA <= 0.246236)	Colorectal
Rule171	(ACGtoATG >= 6) and (TCTtoTGT <= 0.135827) and (CCGtoCTG >= 10)	Colorectal
Rule172	(ACGtoATG >= 5.957369) and (TCCtoTGC <= 1.216353) and (GCGtoGTG >= 8) and (CCAtoCTA <= 2) and (GCAtoGAA >= 1.982499) and (AAGtoATG <= 2)	Colorectal
Rule173	(GCGtoGTG >= 4.861023) and (TCTtoTTT <= 2) and (CCGtoCTG >= 4.442374) and (ACCtoATC >= 0.900305) and (TCCtoTTC <= 1.398171) and (GACtoGGC <= 0.06102) and (CCAtoCAA <= 0.880895)	Colorectal
Rule174	(TCAtoTTA <= 0.969437) and (CACtoCCC >= 0.002911) and (AACtoACC >= 0.117464) and (TCGtoTTG <= 0.962279)	Chronic lymphocytic leukemia
Rule175	(GCGtoGTG <= 2.421741) and (TCAtoTAA <= 0.471179) and (GAAtoGGA >= 0.000046) and (AAGtoATG <= 0) and (CACtoCCC >= 0.077017) and (GACtoGGC <= 0.886102)	Chronic lymphocytic leukemia
Rule176	(TCAtoTAA <= 0) and (GCGtoGTG <= 2.421741) and (CAGtoCGG >= 0.106186) and (AAGtoAGG <= 0.107657) and (TCCtoTTC <= 0.901951) and (AAAtoAGA >= 0.133552) and (CACtoCGC <= 0)	Chronic lymphocytic leukemia
Rule177	(TCAtoTAA <= 0) and (GCGtoGTG <= 0.954926) and (AAAtoAGA >= 0.051632) and (GCAtoGTA <= 0.432048) and (AAGtoAGG <= 0.477658)	Chronic lymphocytic leukemia
Rule178	(CCGtoCTG <= 1) and (TCCtoTAC <= 0) and (CCTtoCAT <= 0.023566) and (ACTtoAAT >= 0.02142) and (ACTtoAAT <= 0.999716) and (CAGtoCTG <= 0)	Chronic lymphocytic leukemia
Rule179	(TCAtoTTA <= 0.969437) and (GCCtoGGC >= 0.345996) and (GACtoGGC <= 0) and (GCCtoGGC >= 1.069855) and (TCCtoTTC <= 0.867332)	Chronic lymphocytic leukemia
Rule180	(TCCtoTAC <= 0) and (GCGtoGTG <= 2.137133) and (GCCtoGGC >= 0.213756) and (GCCtoGTC <= 0.024717) and (TCTtoTGT <= 0.108097)	Chronic lymphocytic leukemia
Rule181	(TCTtoTGT <= 0.748528) and (CCGtoCAG >= 0.014325) and (TCAtoTTA <= 0.726953) and (CAGtoCTG >= 0.151164) and (TCAtoTGA <= 0.149588)	Chronic lymphocytic leukemia
Rule182	(CCAtoCGA >= 1) and (GCGtoGTG <= 3) and (CCCtoCAC >= 1)	Ovarian
Rule183	(CCTtoCGT >= 1) and (CCGtoCTG <= 5) and (ACTtoAAT >= 1) and (GCAtoGAA <= 0) and (TACtoTGC <= 0)	Ovarian
Rule184	(TCTtoTGT >= 3.017067) and (ACCtoAAC <= 0.989717) and (TCTtoTGT >= 5.444182) and (GACtoGGC <= 0.815933) and (AAGtoAGG <= 1)	Cervical
Rule185	(TCAtoTTA >= 3.052865) and (ACAtoAAA <= 0) and (TCGtoTGG >= 0.012028) and (CATtoCGT <= 0.482221) and (CCGtoCAG <= 0.518818)	Cervical
Rule186	(TCAtoTGA >= 2.457912) and (AAAtoAGA <= 0.972862) and (CAGtoCTG <= 0.530686) and (GCGtoGTG >= 5.632625) and (ACGtoATG <= 4.916976)	Cervical
Rule187	(TCTtoTGT >= 3.070389) and (CCCtoCTC <= 0.501982) and (GCTtoGGT <= 0.123701) and (GAGtoGGG >= 0.738507) and (AAGtoAGG <= 1)	Cervical
Rule188	(TCAtoTGA >= 3.415876) and (ACAtoAAA <= 0.189767) and (AAGtoACG >= 0.014506) and (CCTtoCTT >= 1.328797)	Cervical
Rule189	(ACGtoATG >= 5.041325) and (AAGtoACG >= 2.023863) and (AAGtoACG >= 10.085223)	Stomach
Rule190	(ACGtoATG >= 5.041325) and (AAGtoACG >= 1.061319) and (CCCtoCTC <= 0.981128)	Stomach
Rule191	(ACGtoATG >= 5.041325) and (CCGtoCAG >= 0.020893) and (TCCtoTTC <= 1.980519) and (TCGtoTTG >= 4.042047)	Stomach
Rule192	(AAGtoACG >= 1.061319) and (TCGtoTTG >= 64.200251)	Stomach
Rule193	(GCGtoGTG >= 4.401844) and (AAGtoACG >= 2.199413) and (GCGtoGAG <= 0)	Stomach
Rule194	(ACGtoATG >= 4.399104) and (ACTtoAAT >= 0.099155) and (TATtoTGT <= 0.828301) and (TCTtoTGT >= 2.400326) and (TCGtoTTG <= 4.377826) and (GCGtoGAG <= 1.962531)	Stomach
Rule195	(GCGtoGTG >= 4.976591) and (AAAtoACA >= 2.096971) and (AAAtoAGA <= 1.723648) and (TCAtoTAA <= 2)	Stomach
Rule196	(TCGtoTTG >= 2.200782) and (CCAtoCAA <= 0.228981) and (ACCtoATC <= 0.413572) and (GCGtoGTG >= 4.901135) and (CCCtoCTC <= 1.901261) and (AAGtoATG <= 0)	Stomach
Rule197	(TCTtoTGT <= 0) and (TCGtoTTG <= 0.999166) and (TCCtoTTC <= 0.829595) and (GCTtoGGT <= 0) and (GCTtoGTT >= 0.073759) and (TCTtoTAT >= 0.261927)	Medulloblastoma
Rule198	(TCTtoTGT <= 0) and (TCGtoTTG <= 0.98297) and (CCCtoCTC <= 0) and (GCTtoGAT >= 0.001829) and (GCCtoGTC <= 0.977056) and (CCTtoCTT <= 0.970218) and (ACGtoATG >= 0.09135)	Medulloblastoma
Rule199	(TCTtoTGT <= 0) and (TCCtoTTC <= 0.98413) and (CCAtoCTA >= 0.006389) and (CCAtoCTA <= 0.970007) and (TCGtoTTG <= 0.219989) and (TCCtoTGC <= 0)	Medulloblastoma
Rule200	(TCTtoTGT <= 0) and (TCCtoTTC <= 0.98413) and (TCAtoTAA >= 0.00897) and (TCAtoTTA <= 0.828637) and (GCCtoGTC <= 0.927374) and (GCAtoGAA >= 0.034209) and (CCCtoCTC >= 0.079123)	Medulloblastoma
Rule201	(TCTtoTGT <= 0) and (TCCtoTTC <= 0.98413) and (CCAtoCGA >= 0.057529) and (ACCtoATC >= 0.018713) and (AAGtoAGG >= 0.057033)	Medulloblastoma
Rule202	(TCTtoTGT <= 0) and (CCCtoCTC <= 0) and (TCCtoTTC <= 0.98413) and (TCAtoTAA >= 0.00897) and (ACGtoATG >= 2.577621) and (AAGtoACG <= 0) and (GCGtoGTG <= 4.193663)	Medulloblastoma
Rule203	(TCTtoTGT <= 0) and (GCAtoGTA <= 0.511181) and (ACGtoAAG >= 0.116151) and (TCGtoTTG <= 0.900954) and (TCAtoTTA >= 0.07726) and (ACGtoATG >= 0.008688)	Medulloblastoma
Rule204	(TCAtoTTA <= 0.334623) and (CCAtoCAA >= 0.002117) and (GCGtoGAG >= 0.014573) and (TCTtoTGT <= 0) and (CCTtoCGT <= 0) and (GCGtoGTG <= 4.681054) and (CACtoCCC <= 0)	Medulloblastoma
Rule205	(TCAtoTTA <= 0.814007) and (CCAtoCTA <= 0.494689) and (ACCtoAAC <= 0.575891) and (TCTtoTTT <= 0) and (CCGtoCTG >= 1.014607)	Prostate
Rule206	(CCTtoCTT <= 0.579739) and (CCAtoCAA <= 0.156515) and (GCGtoGTG >= 3.196582) and (CCGtoCTG <= 1.836321) and (GCTtoGGT <= 0.920242)	Prostate
Rule207	Others	Kidney clear cell
